# Supplementary material for: High Serpin Family A Member 10 Expression Confers Platinum Sensitivity and Is Associated With Survival Benefit in High-Grade Serous Ovarian Cancer: Based on Quantitative Proteomic Analysis
Source: Front Oncol. 2021 Nov 23;11:761960. doi: 10.3389/fonc.2021.761960 (PMC8649623; doi:10.3389/fonc.2021.761960)
Supplement: Supplementary file 3 [file Table_2.xlsx]

## Sheet: Table S2
Table S2. Details of protein identification in the TMT Quantification Proteomics
Protein accession	Protein description	Gene name	MW [kDa]	Score	Coverage [%]	Peptides	PSMs	Unique peptides	T1	T58	T67	T25	T34	T55
A0A075B6H9	Immunoglobulin lambda variable 4-69 OS=Homo sapiens OX=9606 GN=IGLV4-69	IGLV4-69	12.773	3.4607	8.4	1	1	1	0.349	0.254	0.129	4.601	0.983	2.752
A0A075B6I0	Immunoglobulin lambda variable 8-61 OS=Homo sapiens OX=9606 GN=IGLV8-61	IGLV8-61	12.814	-2	7.4	1	1	1	NA	NA	NA	NA	NA	NA
A0A075B6I4	Immunoglobulin lambda variable 10-54 OS=Homo sapiens OX=9606 GN=IGLV10-54	IGLV10-54	12.395	1.4105	9.4	1	2	1	NA	NA	NA	NA	NA	NA
A0A075B6I9	Immunoglobulin lambda variable 7-46 OS=Homo sapiens OX=9606 GN=IGLV7-46	IGLV7-46	12.468	2.519	13.7	2	2	2	NA	NA	NA	NA	NA	NA
A0A075B6K4	Immunoglobulin lambda variable 3-10 OS=Homo sapiens OX=9606 GN=IGLV3-10	IGLV3-10	12.441	8.1532	27.8	3	4	2	0.565	0.443	0.441	2.495	3.038	1.373
A0A075B6K5	Immunoglobulin lambda variable 3-9 OS=Homo sapiens OX=9606 GN=IGLV3-9	IGLV3-9	12.332	6.8228	19.1	2	4	2	0.375	0.368	0.407	1.787	2.752	3.051
A0A0A0MRZ8	Immunoglobulin kappa variable 3D-11 OS=Homo sapiens OX=9606 GN=IGKV3D-11	IGKV3D-11	12.625	4.4568	13.9	2	4	2	0.675	0.237	0.238	3.636	2.008	1.969
A0A0B4J1U7	Immunoglobulin heavy variable 6-1 OS=Homo sapiens OX=9606 GN=IGHV6-1	IGHV6-1	13.481	3.3324	13.2	2	3	2	0.609	0.264	0.192	3.024	3.039	1.145
A0A0B4J1V6	Immunoglobulin heavy variable 3-73 OS=Homo sapiens OX=9606 GN=IGHV3-73	IGHV3-73	12.858	4.6553	9.2	1	1	1	0.656	0.267	0.228	4.108	2.546	0.824
A0A0B4J1X8	Immunoglobulin heavy variable 3-43 OS=Homo sapiens OX=9606 GN=IGHV3-43	IGHV3-43	13.077	3.7909	9.3	1	3	1	0.73	0.385	0.576	1.854	3.694	0.865
A0A0B4J1Y9	Immunoglobulin heavy variable 3-72 OS=Homo sapiens OX=9606 GN=IGHV3-72	IGHV3-72	13.203	2.615	9.2	1	3	1	0.836	0.467	0.546	3.139	1.367	1.486
A0A0C4DH25	Immunoglobulin kappa variable 3D-20 OS=Homo sapiens OX=9606 GN=IGKV3D-20	IGKV3D-20	12.515	1.5904	13.8	2	2	2	0.631	0.603	0.445	2.576	1.666	2.174
A0A0C4DH29	Immunoglobulin heavy variable 1-3 OS=Homo sapiens OX=9606 GN=IGHV1-3	IGHV1-3	13.008	3.8394	22.2	2	3	1	NA	NA	NA	NA	NA	NA
A0A0C4DH31	Immunoglobulin heavy variable 1-18 OS=Homo sapiens OX=9606 GN=IGHV1-18	IGHV1-18	12.82	4.766	9.4	1	3	1	0.555	0.341	0.182	4.303	2.217	1.048
A0A0C4DH33	Immunoglobulin heavy variable 1-24 OS=Homo sapiens OX=9606 GN=IGHV1-24	IGHV1-24	12.824	4.2306	17.1	1	1	1	0.552	0.293	NA	4.766	0.895	0.761
A0A0C4DH34	Immunoglobulin heavy variable 4-28 OS=Homo sapiens OX=9606 GN=IGHV4-28	IGHV4-28	13.124	1.1413	7.7	1	1	1	NA	NA	NA	NA	NA	NA
A0A0C4DH38	Immunoglobulin heavy variable 5-51 OS=Homo sapiens OX=9606 GN=IGHV5-51	IGHV5-51	12.674	3.5529	29.1	3	6	2	0.649	0.472	0.349	2.478	1.883	1.879
A0A0C4DH68	Immunoglobulin kappa variable 2-24 OS=Homo sapiens OX=9606 GN=IGKV2-24	IGKV2-24	13.079	5.6129	16.7	2	3	1	0.919	0.483	0.903	3.194	1.008	0.733
A0A0J9YX35	Immunoglobulin heavy variable 3-64D OS=Homo sapiens OX=9606 GN=IGHV3-64D	IGHV3-64D	12.822	2.6759	18.8	1	1	1	0.6	0.706	0.707	3.114	1.31	1.173
A0A0J9YXX1	Immunoglobulin heavy variable 5-10-1 OS=Homo sapiens OX=9606 GN=IGHV5-10-1	IGHV5-10-1	12.772	5.9147	21.4	3	5	2	0.906	0.7	0.392	2.448	2.253	1.076
A0A0U1RRE5	Negative regulator of P-body association OS=Homo sapiens OX=9606 GN=NBDY	NBDY	7.0249	1.5049	11.8	1	1	1	NA	NA	NA	NA	NA	NA
A0AV96	RNA-binding protein 47 OS=Homo sapiens OX=9606 GN=RBM47	RBM47	64.098	51.358	21.4	10	13	10	1.228	1.018	1.15	0.89	0.811	0.671
A0AVF1	Intraflagellar transport protein 56 OS=Homo sapiens OX=9606 GN=TTC26	TTC26	64.177	5.5318	4.9	2	2	2	NA	NA	NA	NA	NA	NA
A0AVT1	Ubiquitin-like modifier-activating enzyme 6 OS=Homo sapiens OX=9606 GN=UBA6	UBA6	117.97	113.48	19.4	18	26	18	1.03	0.907	1.107	0.991	1.409	0.906
A0FGR8	Extended synaptotagmin-2 OS=Homo sapiens OX=9606 GN=ESYT2	ESYT2	102.36	116.86	22.5	15	28	15	0.964	1.021	0.924	1.203	0.89	1.585
A0M8Q6	Immunoglobulin lambda constant 7 OS=Homo sapiens OX=9606 GN=IGLC7	IGLC7	11.253	2.4471	43.4	4	11	2	0.669	0.736	0.553	1.543	2.574	1.757
A0MZ66	Shootin-1 OS=Homo sapiens OX=9606 GN=SHTN1	SHTN1	71.639	107.65	32.8	17	21	17	1.125	0.974	1.564	0.571	0.849	0.551
A0PJW8	Death-associated protein-like 1 OS=Homo sapiens OX=9606 GN=DAPL1	DAPL1	11.88	2.3339	8.4	1	1	1	2.741	0.688	0.682	0.428	0.378	0.645
A0PK00	Transmembrane protein 120B OS=Homo sapiens OX=9606 GN=TMEM120B	TMEM120B	40.245	2.0709	4.1	1	1	1	NA	NA	NA	NA	NA	NA
A1A4S6	Rho GTPase-activating protein 10 OS=Homo sapiens OX=9606 GN=ARHGAP10	ARHGAP10	89.374	1.3828	3.1	2	2	2	NA	NA	NA	NA	NA	NA
A1A5B4	Anoctamin-9 OS=Homo sapiens OX=9606 GN=ANO9	ANO9	90.332	2.5219	1.5	1	1	1	NA	NA	NA	NA	NA	NA
A1L0T0	Acetolactate synthase-like protein OS=Homo sapiens OX=9606 GN=ILVBL	ILVBL	67.867	50.927	11.6	6	8	6	0.912	1.275	1.121	0.986	0.956	1.019
A1L188	NADH dehydrogenase [ubiquinone] 1 alpha subcomplex assembly factor 8 OS=Homo sapiens OX=9606 GN=NDUFAF8	NDUFAF8	7.7558	4.7799	14.9	1	1	1	NA	NA	NA	NA	NA	NA
A1L4H1	Soluble scavenger receptor cysteine-rich domain-containing protein SSC5D OS=Homo sapiens OX=9606 GN=SSC5D	SSC5D	165.74	31.731	8.6	9	10	9	0.553	0.548	0.461	2.586	1.165	2.775
A1X283	SH3 and PX domain-containing protein 2B OS=Homo sapiens OX=9606 GN=SH3PXD2B	SH3PXD2B	101.58	32.287	9.1	7	8	7	0.819	1.132	1.148	0.865	1.44	1.059
A2RRD8	Zinc finger protein 320 OS=Homo sapiens OX=9606 GN=ZNF320	ZNF320	59.326	3.6806	5.9	3	4	0	NA	NA	NA	NA	NA	NA
A2RRP1	Neuroblastoma-amplified sequence OS=Homo sapiens OX=9606 GN=NBAS	NBAS	268.57	30.479	4.6	8	10	8	0.829	1.111	1.211	1.065	1.097	1.088
A2RUS2	DENN domain-containing protein 3 OS=Homo sapiens OX=9606 GN=DENND3	DENND3	135.89	4.4234	1.8	1	1	1	NA	NA	NA	NA	NA	NA
A3KMH1	von Willebrand factor A domain-containing protein 8 OS=Homo sapiens OX=9606 GN=VWA8	VWA8	214.82	36.237	8.8	15	16	15	1.074	1.202	0.873	1.202	0.779	1.335
A3KN83	Protein strawberry notch homolog 1 OS=Homo sapiens OX=9606 GN=SBNO1	SBNO1	154.31	21.947	4.3	5	5	5	1.153	1.24	0.969	0.858	1.09	0.863
A4D1P6	WD repeat-containing protein 91 OS=Homo sapiens OX=9606 GN=WDR91	WDR91	83.343	8.8137	5.2	4	4	4	0.854	0.859	1.126	1.421	1.136	1.562
A5PLN9	Trafficking protein particle complex subunit 13 OS=Homo sapiens OX=9606 GN=TRAPPC13	TRAPPC13	46.523	1.6684	2.2	1	1	1	0.85	1.09	0.918	1.082	1.652	1.183
A5YKK6	CCR4-NOT transcription complex subunit 1 OS=Homo sapiens OX=9606 GN=CNOT1	CNOT1	266.94	109.43	14	30	36	30	1.177	1.109	1	0.975	0.952	0.876
A6NC98	Coiled-coil domain-containing protein 88B OS=Homo sapiens OX=9606 GN=CCDC88B	CCDC88B	164.81	7.0709	2.6	3	4	2	1.022	0.884	1.018	1.128	1.58	1.044
A6NDB9	Paralemmin-3 OS=Homo sapiens OX=9606 GN=PALM3	PALM3	71.695	37.625	16.9	6	9	6	0.758	1.008	1.608	0.782	1.021	0.522
A6NDG6	Glycerol-3-phosphate phosphatase OS=Homo sapiens OX=9606 GN=PGP	PGP	34.006	5.1801	7.2	2	2	2	NA	NA	NA	NA	NA	NA
A6NDU8	UPF0600 protein C5orf51 OS=Homo sapiens OX=9606 GN=C5orf51	C5orf51	33.62	9.2203	4.8	1	2	1	NA	NA	NA	NA	NA	NA
A6NFI3	Zinc finger protein 316 OS=Homo sapiens OX=9606 GN=ZNF316	ZNF316	108.44	1.4307	1.5	1	1	1	0.772	1.91	0.933	0.693	0.467	1.181
A6NGU5	Putative glutathione hydrolase 3 proenzyme OS=Homo sapiens OX=9606 GN=GGT3P	GGT3P	61.501	3.9358	6.3	3	3	3	1.113	0.442	0.317	3.732	0.824	1.419
A6NHQ2	rRNA/tRNA 2'-O-methyltransferase fibrillarin-like protein 1 OS=Homo sapiens OX=9606 GN=FBLL1	FBLL1	34.803	2.3938	3.3	1	4	1	1.126	1.204	0.988	0.882	0.914	1.01
A6NHR9	Structural maintenance of chromosomes flexible hinge domain-containing protein 1 OS=Homo sapiens OX=9606 GN=SMCHD1	SMCHD1	226.37	65.145	13.2	22	24	22	1.13	1.161	0.859	1.286	0.96	0.907
A6NIH7	Protein unc-119 homolog B OS=Homo sapiens OX=9606 GN=UNC119B	UNC119B	28.136	4.9385	26.3	3	3	3	1.195	1.088	0.909	1.086	1.01	1.131
A6NMZ7	Collagen alpha-6(VI) chain OS=Homo sapiens OX=9606 GN=COL6A6	COL6A6	247.17	177.16	11.8	19	22	19	0.38	0.532	1.17	1.578	0.975	2.413
A7E2V4	Zinc finger SWIM domain-containing protein 8 OS=Homo sapiens OX=9606 GN=ZSWIM8	ZSWIM8	197.3	1.2321	0.7	1	1	1	NA	NA	NA	NA	NA	NA
A7E2Y1	Myosin-7B OS=Homo sapiens OX=9606 GN=MYH7B	MYH7B	225.84	1.5788	0.9	2	3	1	0.136	0.218	0.181	0.224	0.164	8.664
A8CG34	Nuclear envelope pore membrane protein POM 121C OS=Homo sapiens OX=9606 GN=POM121C	POM121C	125.09	3.1196	1.5	2	2	2	NA	NA	NA	NA	NA	NA
A8MSI8	LYR motif-containing protein 9 OS=Homo sapiens OX=9606 GN=LYRM9	LYRM9	9.3738	2.4466	14.1	1	2	1	0.734	1.062	1.432	1.117	0.847	1.024
A8MVU1	Putative neutrophil cytosol factor 1C OS=Homo sapiens OX=9606 GN=NCF1C	NCF1C	41.85	81.658	19.9	5	10	5	0.707	0.693	0.826	1.515	2.033	1.042
A8MW92	PHD finger protein 20-like protein 1 OS=Homo sapiens OX=9606 GN=PHF20L1	PHF20L1	115.01	1.4847	3.1	2	2	2	NA	NA	NA	NA	NA	NA
A8MYZ6	Forkhead box protein O6 OS=Homo sapiens OX=9606 GN=FOXO6	FOXO6	50.594	3.2537	2.4	1	1	1	1.143	1.096	0.873	1.401	0.744	1.235
A9UHW6	MIF4G domain-containing protein OS=Homo sapiens OX=9606 GN=MIF4GD	MIF4GD	25.423	8.956	11.7	2	2	2	0.785	1.25	0.85	1.443	1.104	1.304
B0I1T2	Unconventional myosin-Ig OS=Homo sapiens OX=9606 GN=MYO1G	MYO1G	116.44	67.206	7.7	7	9	7	0.795	0.849	0.836	1.85	1.946	1.214
B7ZAP0	Rab GTPase-activating protein 1-like, isoform 10 OS=Homo sapiens OX=9606 GN=RABGAP1L	RABGAP1L	29.038	2.1831	16.6	3	3	2	1.145	1.256	0.81	1.071	1.08	1.063
C4AMC7	Putative WAS protein family homolog 3 OS=Homo sapiens OX=9606 GN=WASH3P	WASH3P	49.994	21.428	16.2	7	7	2	0.981	0.998	1.22	1.102	1.102	0.914
E9PRG8	Uncharacterized protein C11orf98 OS=Homo sapiens OX=9606 GN=C11orf98	C11orf98	13.798	8.7089	10.7	1	2	1	1.168	1.15	1.306	0.61	0.73	0.902
L0R6Q1	SLC35A4 upstream open reading frame protein OS=Homo sapiens OX=9606 GN=SLC35A4	SLC35A4	11.133	40.161	30.1	2	3	2	1.284	1.104	0.985	1.027	0.837	0.966
L0R819	ASNSD1 upstream open reading frame protein OS=Homo sapiens OX=9606 GN=ASDURF	ASDURF	11.25	4.2466	29.2	3	4	3	1.267	1.218	1.003	1.094	0.739	0.744
O00115	Deoxyribonuclease-2-alpha OS=Homo sapiens OX=9606 GN=DNASE2	DNASE2	39.58	10.049	7.8	3	3	3	1.316	1.221	0.912	0.704	1.043	0.971
O00116	Alkyldihydroxyacetonephosphate synthase, peroxisomal OS=Homo sapiens OX=9606 GN=AGPS	AGPS	72.911	65.56	19.3	9	10	9	0.958	0.853	1.159	0.968	1.466	0.905
O00139	Kinesin-like protein KIF2A OS=Homo sapiens OX=9606 GN=KIF2A	KIF2A	79.954	42.834	21.7	13	15	12	1.278	1.115	1.038	0.88	0.892	0.896
O00142	Thymidine kinase 2, mitochondrial OS=Homo sapiens OX=9606 GN=TK2	TK2	31.004	3.9454	7.2	2	2	2	0.578	0.76	1.298	1.426	1.099	1.722
O00148	ATP-dependent RNA helicase DDX39A OS=Homo sapiens OX=9606 GN=DDX39A	DDX39A	49.129	29.807	23.7	14	27	6	0.684	1.392	1.387	0.797	0.678	0.487
O00151	PDZ and LIM domain protein 1 OS=Homo sapiens OX=9606 GN=PDLIM1	PDLIM1	36.071	102.61	43.2	13	24	13	1.253	0.6	1.442	0.909	0.56	1.168
O00154	Cytosolic acyl coenzyme A thioester hydrolase OS=Homo sapiens OX=9606 GN=ACOT7	ACOT7	41.796	22.948	30	8	10	8	1.133	1.01	1.165	1.002	0.983	1.109
O00159	Unconventional myosin-Ic OS=Homo sapiens OX=9606 GN=MYO1C	MYO1C	121.68	223	33.1	31	55	30	0.602	0.819	0.692	1.368	0.828	3.218
O00160	Unconventional myosin-If OS=Homo sapiens OX=9606 GN=MYO1F	MYO1F	124.84	82.166	15.9	14	20	10	0.661	0.973	1.017	1.202	1.904	1.088
O00161	Synaptosomal-associated protein 23 OS=Homo sapiens OX=9606 GN=SNAP23	SNAP23	23.354	84.673	67.8	10	18	10	0.961	1.118	0.977	1.043	1.023	1.184
O00165	HCLS1-associated protein X-1 OS=Homo sapiens OX=9606 GN=HAX1	HAX1	31.62	9.775	14.3	5	8	5	1.068	1.315	0.92	0.929	0.917	1.15
O00170	AH receptor-interacting protein OS=Homo sapiens OX=9606 GN=AIP	AIP	37.636	36.268	24.8	7	11	7	0.843	1.067	1.368	0.82	0.948	0.917
O00178	GTP-binding protein 1 OS=Homo sapiens OX=9606 GN=GTPBP1	GTPBP1	72.453	19.844	11.8	6	6	5	1.011	1.089	0.863	1.427	0.954	1.307
O00182	Galectin-9 OS=Homo sapiens OX=9606 GN=LGALS9	LGALS9	39.518	26.992	11.3	4	7	4	0.745	0.638	1.846	1.165	1.072	0.634
O00186	Syntaxin-binding protein 3 OS=Homo sapiens OX=9606 GN=STXBP3	STXBP3	67.764	56.03	28.5	14	21	14	1.093	1.114	1.079	0.93	0.854	1.057
O00187	Mannan-binding lectin serine protease 2 OS=Homo sapiens OX=9606 GN=MASP2	MASP2	75.702	18.681	2.2	1	1	1	0.245	0.362	0.42	1.622	3.339	2.893
O00192	Armadillo repeat protein deleted in velo-cardio-facial syndrome OS=Homo sapiens OX=9606 GN=ARVCF	ARVCF	104.64	12.88	4.2	3	3	3	0.536	1.402	1.498	1.131	0.58	0.814
O00193	Small acidic protein OS=Homo sapiens OX=9606 GN=SMAP	SMAP	20.332	32.026	17.5	4	9	4	1.317	1.226	1.012	0.686	0.801	0.64
O00194	Ras-related protein Rab-27B OS=Homo sapiens OX=9606 GN=RAB27B	RAB27B	24.608	2.0345	5	1	1	1	0.89	1.914	0.724	0.802	0.866	0.91
O00203	AP-3 complex subunit beta-1 OS=Homo sapiens OX=9606 GN=AP3B1	AP3B1	121.32	81.715	18.3	18	24	18	0.977	0.932	1.126	1.107	1.152	1.27
O00213	Amyloid-beta A4 precursor protein-binding family B member 1 OS=Homo sapiens OX=9606 GN=APBB1	APBB1	77.243	3.3823	2.3	1	1	1	NA	NA	NA	NA	NA	NA
O00214	Galectin-8 OS=Homo sapiens OX=9606 GN=LGALS8	LGALS8	35.808	4.2593	7.9	2	2	2	NA	NA	NA	NA	NA	NA
O00217	NADH dehydrogenase [ubiquinone] iron-sulfur protein 8, mitochondrial OS=Homo sapiens OX=9606 GN=NDUFS8	NDUFS8	23.705	29.668	30.5	7	16	7	1.093	1.107	1.138	0.893	0.842	0.977
O00221	NF-kappa-B inhibitor epsilon OS=Homo sapiens OX=9606 GN=NFKBIE	NFKBIE	52.863	17.67	4.8	1	2	1	1.175	1.135	1.104	0.769	1.041	0.128
O00231	26S proteasome non-ATPase regulatory subunit 11 OS=Homo sapiens OX=9606 GN=PSMD11	PSMD11	47.463	51.665	35.5	13	23	13	1.069	0.958	1.061	0.993	1.179	0.902
O00232	26S proteasome non-ATPase regulatory subunit 12 OS=Homo sapiens OX=9606 GN=PSMD12	PSMD12	52.904	101.69	41	15	33	15	1.041	0.956	1.119	1.17	1.116	0.944
O00233	26S proteasome non-ATPase regulatory subunit 9 OS=Homo sapiens OX=9606 GN=PSMD9	PSMD9	24.682	29.657	33.6	7	15	7	0.901	1.05	1.072	1.034	1.076	1.285
O00244	Copper transport protein ATOX1 OS=Homo sapiens OX=9606 GN=ATOX1	ATOX1	7.4016	6.1819	51.5	4	7	4	1.012	0.713	1.111	0.837	1.122	1.974
O00255	Menin OS=Homo sapiens OX=9606 GN=MEN1	MEN1	68.023	16.479	8.1	2	2	2	NA	NA	NA	NA	NA	NA
O00264	Membrane-associated progesterone receptor component 1 OS=Homo sapiens OX=9606 GN=PGRMC1	PGRMC1	21.671	128.2	52.8	8	16	7	1.217	0.808	0.888	1.309	0.97	1.381
O00267	Transcription elongation factor SPT5 OS=Homo sapiens OX=9606 GN=SUPT5H	SUPT5H	121	168.35	30.3	25	32	25	0.895	1.162	1.445	0.79	0.781	0.712
O00273	DNA fragmentation factor subunit alpha OS=Homo sapiens OX=9606 GN=DFFA	DFFA	36.521	56.994	32.3	8	13	8	1.1	1.336	1.02	0.681	0.645	0.685
O00291	Huntingtin-interacting protein 1 OS=Homo sapiens OX=9606 GN=HIP1	HIP1	116.22	108.81	17.6	15	18	15	0.933	1.045	1.291	1.001	0.767	0.992
O00299	Chloride intracellular channel protein 1 OS=Homo sapiens OX=9606 GN=CLIC1	CLIC1	26.922	191.23	62.7	12	40	12	1.126	1.209	1.085	0.787	1.089	0.726
O00303	Eukaryotic translation initiation factor 3 subunit F OS=Homo sapiens OX=9606 GN=EIF3F	EIF3F	37.563	20.458	16.8	6	7	6	1.251	0.978	1.183	0.937	0.854	0.892
O00329	Phosphatidylinositol 4,5-bisphosphate 3-kinase catalytic subunit delta isoform OS=Homo sapiens OX=9606 GN=PIK3CD	PIK3CD	119.48	1.5205	0.8	1	1	1	0.869	0.97	0.952	1.158	1.855	1.03
O00330	Pyruvate dehydrogenase protein X component, mitochondrial OS=Homo sapiens OX=9606 GN=PDHX	PDHX	54.122	21.934	11.2	5	8	5	1.165	1.365	0.878	0.881	0.808	0.736
O00338	Sulfotransferase 1C2 OS=Homo sapiens OX=9606 GN=SULT1C2	SULT1C2	34.88	1.8042	3	1	2	1	NA	NA	NA	NA	NA	NA
O00339	Matrilin-2 OS=Homo sapiens OX=9606 GN=MATN2	MATN2	106.84	52.804	14	10	13	10	0.544	0.709	0.672	2.796	0.418	2.837
O00391	Sulfhydryl oxidase 1 OS=Homo sapiens OX=9606 GN=QSOX1	QSOX1	82.577	27.56	14.2	8	8	8	0.694	0.654	0.888	1.356	2.116	1.254
O00400	Acetyl-coenzyme A transporter 1 OS=Homo sapiens OX=9606 GN=SLC33A1	SLC33A1	60.908	9.1977	10.2	5	5	5	0.794	1.623	0.815	0.868	1.361	0.942
O00401	Neural Wiskott-Aldrich syndrome protein OS=Homo sapiens OX=9606 GN=WASL	WASL	54.826	2.907	4.8	3	4	3	0.85	0.913	1.004	1.195	1.173	1.709
O00410	Importin-5 OS=Homo sapiens OX=9606 GN=IPO5	IPO5	123.63	87.635	18.9	17	27	16	1.014	1.052	1.034	0.911	1.033	1.126
O00418	Eukaryotic elongation factor 2 kinase OS=Homo sapiens OX=9606 GN=EEF2K	EEF2K	82.143	13.216	8.1	4	4	4	0.827	1.083	1.603	0.618	0.767	0.998
O00422	Histone deacetylase complex subunit SAP18 OS=Homo sapiens OX=9606 GN=SAP18	SAP18	17.561	12.564	24.8	5	9	5	1.076	1.642	1.072	0.701	0.643	0.582
O00423	Echinoderm microtubule-associated protein-like 1 OS=Homo sapiens OX=9606 GN=EML1	EML1	89.86	7.9108	5.9	5	6	5	0.972	0.788	0.828	1.062	1.088	2.367
O00425	Insulin-like growth factor 2 mRNA-binding protein 3 OS=Homo sapiens OX=9606 GN=IGF2BP3	IGF2BP3	63.704	24.323	13.6	7	10	5	1.011	0.68	1.836	0.48	1.039	0.995
O00429	Dynamin-1-like protein OS=Homo sapiens OX=9606 GN=DNM1L	DNM1L	81.876	323.31	35.5	22	37	22	1.414	0.902	1.001	0.862	0.839	0.911
O00442	RNA 3'-terminal phosphate cyclase OS=Homo sapiens OX=9606 GN=RTCA	RTCA	39.336	36.067	26.8	8	11	8	0.877	1.075	1.407	0.805	1.179	0.884
O00443	Phosphatidylinositol 4-phosphate 3-kinase C2 domain-containing subunit alpha OS=Homo sapiens OX=9606 GN=PIK3C2A	PIK3C2A	190.68	16.591	3.8	5	6	5	0.913	0.911	0.717	0.965	1.68	1.365
O00459	Phosphatidylinositol 3-kinase regulatory subunit beta OS=Homo sapiens OX=9606 GN=PIK3R2	PIK3R2	81.544	14.512	8	4	4	3	1.191	1.27	0.95	0.997	0.815	0.948
O00461	Golgi integral membrane protein 4 OS=Homo sapiens OX=9606 GN=GOLIM4	GOLIM4	81.879	22.07	8.3	5	8	5	0.645	0.947	1.286	1.514	1.147	1.177
O00462	Beta-mannosidase OS=Homo sapiens OX=9606 GN=MANBA	MANBA	100.89	10.666	6.5	5	5	5	1.081	0.869	1.055	1.051	1.288	1.241
O00468	Agrin OS=Homo sapiens OX=9606 GN=AGRN	AGRN	217.23	323.31	25.4	37	54	37	1.134	1.142	0.761	1.19	0.978	1.177
O00469	Procollagen-lysine,2-oxoglutarate 5-dioxygenase 2 OS=Homo sapiens OX=9606 GN=PLOD2	PLOD2	84.685	88.47	25.1	15	27	15	0.837	0.677	1.366	0.848	1.995	0.521
O00470	Homeobox protein Meis1 OS=Homo sapiens OX=9606 GN=MEIS1	MEIS1	43.016	21.858	20.8	7	7	3	1.033	1.192	0.823	0.6	0.871	0.617
O00471	Exocyst complex component 5 OS=Homo sapiens OX=9606 GN=EXOC5	EXOC5	81.852	34.711	13.8	9	11	8	0.997	0.972	0.929	1.3	1.121	1.417
O00478	Butyrophilin subfamily 3 member A3 OS=Homo sapiens OX=9606 GN=BTN3A3	BTN3A3	65.001	16.589	10.3	4	4	2	0.751	1.33	0.971	0.953	1.171	1.374
O00479	High mobility group nucleosome-binding domain-containing protein 4 OS=Homo sapiens OX=9606 GN=HMGN4	HMGN4	9.5388	2.8564	18.9	3	7	1	0.231	2.919	0.719	0.52	0.604	0.734
O00481	Butyrophilin subfamily 3 member A1 OS=Homo sapiens OX=9606 GN=BTN3A1	BTN3A1	57.677	4.4371	7.4	3	3	1	NA	NA	NA	NA	NA	NA
O00483	Cytochrome c oxidase subunit NDUFA4 OS=Homo sapiens OX=9606 GN=NDUFA4	NDUFA4	9.3697	16.807	43.2	4	11	4	1.004	1.679	1	0.597	0.477	1.044
O00487	26S proteasome non-ATPase regulatory subunit 14 OS=Homo sapiens OX=9606 GN=PSMD14	PSMD14	34.577	16.428	26.8	7	9	7	1.099	0.928	1.092	1.175	1.14	0.854
O00499	Myc box-dependent-interacting protein 1 OS=Homo sapiens OX=9606 GN=BIN1	BIN1	64.699	89.471	25.6	10	12	9	0.961	0.738	1.253	1.062	0.936	1.548
O00505	Importin subunit alpha-4 OS=Homo sapiens OX=9606 GN=KPNA3	KPNA3	57.81	18.074	8.4	4	6	3	1.3	0.885	1.156	1.028	0.995	0.829
O00506	Serine/threonine-protein kinase 25 OS=Homo sapiens OX=9606 GN=STK25	STK25	48.111	11.396	15.5	4	5	2	1.078	1.184	0.698	1.134	1.127	1.504
O00515	Ladinin-1 OS=Homo sapiens OX=9606 GN=LAD1	LAD1	57.13	5.5405	5.2	2	2	2	1.439	1.336	1.03	0.556	0.507	0.886
O00519	Fatty-acid amide hydrolase 1 OS=Homo sapiens OX=9606 GN=FAAH	FAAH	63.065	3.5427	4	2	2	2	NA	NA	NA	NA	NA	NA
O00522	Krev interaction trapped protein 1 OS=Homo sapiens OX=9606 GN=KRIT1	KRIT1	84.347	6.5016	5.3	3	4	3	0.445	0.5	0.349	0.458	1.274	5.667
O00533	Neural cell adhesion molecule L1-like protein OS=Homo sapiens OX=9606 GN=CHL1	CHL1	135.07	33.38	8.5	7	7	7	0.514	0.915	0.921	2.999	0.597	1.306
O00534	von Willebrand factor A domain-containing protein 5A OS=Homo sapiens OX=9606 GN=VWA5A	VWA5A	86.488	20.056	13.1	9	11	9	1.201	0.686	1.046	1.085	1.287	1.153
O00559	Receptor-binding cancer antigen expressed on SiSo cells OS=Homo sapiens OX=9606 GN=EBAG9	EBAG9	24.377	35.619	20.2	2	2	2	1.807	1.121	1.003	0.807	0.575	0.302
O00560	Syntenin-1 OS=Homo sapiens OX=9606 GN=SDCBP	SDCBP	32.444	65.235	23.8	4	7	4	0.728	0.913	0.896	1.514	2.182	0.912
O00562	Membrane-associated phosphatidylinositol transfer protein 1 OS=Homo sapiens OX=9606 GN=PITPNM1	PITPNM1	134.85	1.1604	0.7	1	1	1	NA	NA	NA	NA	NA	NA
O00566	U3 small nucleolar ribonucleoprotein protein MPP10 OS=Homo sapiens OX=9606 GN=MPHOSPH10	MPHOSPH10	78.863	43.357	15.3	7	8	7	1.561	0.995	0.906	0.638	0.639	0.861
O00567	Nucleolar protein 56 OS=Homo sapiens OX=9606 GN=NOP56	NOP56	66.049	133.96	41.4	19	32	19	1.34	1.234	0.97	0.867	0.816	0.731
O00571	ATP-dependent RNA helicase DDX3X OS=Homo sapiens OX=9606 GN=DDX3X	DDX3X	73.243	88.876	31	19	38	18	1.063	0.871	1.478	0.852	0.879	0.737
O00584	Ribonuclease T2 OS=Homo sapiens OX=9606 GN=RNASET2	RNASET2	29.48	10.13	14.5	3	5	3	1.623	0.566	0.979	0.908	1.59	0.724
O00592	Podocalyxin OS=Homo sapiens OX=9606 GN=PODXL	PODXL	58.635	14.437	11.1	5	9	5	1.421	0.998	0.975	0.802	0.788	0.928
O00602	Ficolin-1 OS=Homo sapiens OX=9606 GN=FCN1	FCN1	35.078	6.6145	4.3	1	1	1	NA	NA	NA	NA	NA	NA
O00625	Pirin OS=Homo sapiens OX=9606 GN=PIR	PIR	32.113	5.4256	7.6	2	2	2	1.004	0.721	1.204	1.069	0.919	NA
O00628	Peroxisomal targeting signal 2 receptor OS=Homo sapiens OX=9606 GN=PEX7	PEX7	35.891	1.6665	3.4	1	1	1	NA	NA	NA	NA	NA	NA
O00629	Importin subunit alpha-3 OS=Homo sapiens OX=9606 GN=KPNA4	KPNA4	57.886	60.853	10	4	9	3	0.912	1.139	1.206	0.753	0.989	0.895
O00635	E3 ubiquitin-protein ligase TRIM38 OS=Homo sapiens OX=9606 GN=TRIM38	TRIM38	53.415	5.4405	2.4	1	1	1	1.211	0.899	1.236	1.124	0.869	0.818
O00712	Nuclear factor 1 B-type OS=Homo sapiens OX=9606 GN=NFIB	NFIB	47.441	11.14	12.4	6	7	3	0.558	1.877	0.914	0.793	0.874	1.229
O00743	Serine/threonine-protein phosphatase 6 catalytic subunit OS=Homo sapiens OX=9606 GN=PPP6C	PPP6C	35.144	46.685	30.5	7	9	7	1.231	0.921	1.156	0.94	0.978	0.773
O00754	Lysosomal alpha-mannosidase OS=Homo sapiens OX=9606 GN=MAN2B1	MAN2B1	113.74	18.02	8.5	8	12	8	0.809	0.67	1.357	0.986	1.475	1.288
O00762	Ubiquitin-conjugating enzyme E2 C OS=Homo sapiens OX=9606 GN=UBE2C	UBE2C	19.652	4.9484	13.4	3	4	3	1.099	1.164	1.455	0.562	0.83	0.611
O00764	Pyridoxal kinase OS=Homo sapiens OX=9606 GN=PDXK	PDXK	35.102	100.23	32.4	9	17	9	1.114	0.768	0.863	1.296	1.324	1.066
O00767	Acyl-CoA desaturase OS=Homo sapiens OX=9606 GN=SCD	SCD	41.522	9.5375	3.6	1	2	1	1.383	0.698	1.203	1.067	1.173	0.722
O14495	Phospholipid phosphatase 3 OS=Homo sapiens OX=9606 GN=PLPP3	PLPP3	35.116	7.3925	9.3	3	3	3	0.655	1.223	0.525	2.02	0.718	2.169
O14497	AT-rich interactive domain-containing protein 1A OS=Homo sapiens OX=9606 GN=ARID1A	ARID1A	242.04	27.719	4.5	8	10	8	1.42	1.428	1.02	0.662	0.558	0.501
O14498	Immunoglobulin superfamily containing leucine-rich repeat protein OS=Homo sapiens OX=9606 GN=ISLR	ISLR	45.997	7.4686	7.9	3	4	3	0.589	0.717	0.705	1.839	1.6	2.26
O14503	Class E basic helix-loop-helix protein 40 OS=Homo sapiens OX=9606 GN=BHLHE40	BHLHE40	45.51	1.8355	1.9	1	1	1	0.681	1.544	0.889	1.425	0.64	1.288
O14523	Phospholipid transfer protein C2CD2L OS=Homo sapiens OX=9606 GN=C2CD2L	C2CD2L	76.18	6.922	3.5	2	2	2	NA	NA	NA	NA	NA	NA
O14524	Nuclear envelope integral membrane protein 1 OS=Homo sapiens OX=9606 GN=NEMP1	NEMP1	50.639	1.5296	3.6	2	2	2	0.737	1.33	0.892	1.213	0.927	1.558
O14529	Homeobox protein cut-like 2 OS=Homo sapiens OX=9606 GN=CUX2	CUX2	161.68	-2	0.5	1	1	1	NA	NA	NA	NA	NA	NA
O14545	TRAF-type zinc finger domain-containing protein 1 OS=Homo sapiens OX=9606 GN=TRAFD1	TRAFD1	64.84	21.134	9.1	5	7	5	0.842	1.029	1.127	1.094	1.23	1.117
O14548	Cytochrome c oxidase subunit 7A-related protein, mitochondrial OS=Homo sapiens OX=9606 GN=COX7A2L	COX7A2L	12.615	6.5618	19.3	2	2	2	1.354	0.928	1.091	1.022	0.939	0.844
O14558	Heat shock protein beta-6 OS=Homo sapiens OX=9606 GN=HSPB6	HSPB6	17.135	14.083	13.1	2	5	2	0.559	0.47	0.316	0.956	0.614	5.635
O14561	Acyl carrier protein, mitochondrial OS=Homo sapiens OX=9606 GN=NDUFAB1	NDUFAB1	17.417	4.1773	14.7	2	5	2	1.13	1.234	1.259	0.519	0.723	0.715
O14562	Ubiquitin domain-containing protein UBFD1 OS=Homo sapiens OX=9606 GN=UBFD1	UBFD1	33.382	6.3017	16.5	5	7	5	1.388	0.983	0.988	0.851	0.827	0.753
O14579	Coatomer subunit epsilon OS=Homo sapiens OX=9606 GN=COPE	COPE	34.482	52.199	35.1	8	12	8	0.98	1.216	1.113	0.767	1.137	0.883
O14593	DNA-binding protein RFXANK OS=Homo sapiens OX=9606 GN=RFXANK	RFXANK	28.102	1.4254	4.6	1	1	1	0.882	1.367	0.649	1.36	1.154	1.374
O14617	AP-3 complex subunit delta-1 OS=Homo sapiens OX=9606 GN=AP3D1	AP3D1	130.16	106.55	20	18	28	18	0.929	0.942	1.093	1.26	1.102	1.009
O14618	Copper chaperone for superoxide dismutase OS=Homo sapiens OX=9606 GN=CCS	CCS	29.04	9.3018	14.6	4	6	4	1.163	0.873	0.937	1.38	0.905	1.373
O14639	Actin-binding LIM protein 1 OS=Homo sapiens OX=9606 GN=ABLIM1	ABLIM1	87.687	9.8007	8.1	6	6	6	1.347	0.807	0.821	1.975	0.759	1.119
O14641	Segment polarity protein dishevelled homolog DVL-2 OS=Homo sapiens OX=9606 GN=DVL2	DVL2	78.947	13.121	7.9	4	4	2	1.133	0.992	0.914	1.152	1.113	1.275
O14647	Chromodomain-helicase-DNA-binding protein 2 OS=Homo sapiens OX=9606 GN=CHD2	CHD2	211.34	19.435	4.5	6	6	6	1.401	1.269	0.987	0.851	0.994	0.405
O14656	Torsin-1A OS=Homo sapiens OX=9606 GN=TOR1A	TOR1A	37.808	4.8169	3.9	1	1	1	NA	NA	NA	NA	NA	NA
O14657	Torsin-1B OS=Homo sapiens OX=9606 GN=TOR1B	TOR1B	37.978	4.2722	5.4	2	2	2	NA	NA	NA	NA	NA	NA
O14662	Syntaxin-16 OS=Homo sapiens OX=9606 GN=STX16	STX16	37.031	21.852	15.1	3	3	3	0.929	1.192	1.055	1.119	1.078	0.789
O14672	Disintegrin and metalloproteinase domain-containing protein 10 OS=Homo sapiens OX=9606 GN=ADAM10	ADAM10	84.141	28.934	11.1	7	8	7	1.101	1.15	1.047	0.899	0.85	1.015
O14678	ATP-binding cassette sub-family D member 4 OS=Homo sapiens OX=9606 GN=ABCD4	ABCD4	68.597	27.992	3.5	1	1	1	0.938	1.179	0.6	1.537	0.992	1.741
O14681	Etoposide-induced protein 2.4 homolog OS=Homo sapiens OX=9606 GN=EI24	EI24	38.964	1.4829	2.4	1	1	1	NA	NA	NA	NA	NA	NA
O14683	Tumor protein p53-inducible protein 11 OS=Homo sapiens OX=9606 GN=TP53I11	TP53I11	21.054	2.2558	5.3	1	1	1	NA	NA	NA	NA	NA	NA
O14684	Prostaglandin E synthase OS=Homo sapiens OX=9606 GN=PTGES	PTGES	17.102	6.3774	6.6	1	1	1	0.539	1.818	0.711	0.812	1.344	1.385
O14727	Apoptotic protease-activating factor 1 OS=Homo sapiens OX=9606 GN=APAF1	APAF1	141.84	2.8215	3	2	2	2	0.775	0.884	1.121	1.368	1.688	0.945
O14734	Acyl-coenzyme A thioesterase 8 OS=Homo sapiens OX=9606 GN=ACOT8	ACOT8	35.914	2.5651	5	1	1	1	NA	NA	NA	NA	NA	NA
O14735	CDP-diacylglycerol--inositol 3-phosphatidyltransferase OS=Homo sapiens OX=9606 GN=CDIPT	CDIPT	23.539	8.4608	13.1	3	6	3	0.688	1.394	0.7	1.335	0.693	2.084
O14737	Programmed cell death protein 5 OS=Homo sapiens OX=9606 GN=PDCD5	PDCD5	14.285	9.2335	33.6	4	5	4	1.255	0.721	1.722	0.502	0.862	0.68
O14744	Protein arginine N-methyltransferase 5 OS=Homo sapiens OX=9606 GN=PRMT5	PRMT5	72.683	29.213	20.9	11	16	11	1.275	1.182	0.78	0.951	0.82	1.191
O14745	Na(+)/H(+) exchange regulatory cofactor NHE-RF1 OS=Homo sapiens OX=9606 GN=SLC9A3R1	SLC9A3R1	38.868	67.982	30.4	10	18	10	1.046	1.196	1.323	0.639	0.915	0.576
O14770	Homeobox protein Meis2 OS=Homo sapiens OX=9606 GN=MEIS2	MEIS2	51.789	4.2248	12.4	5	5	1	NA	NA	NA	NA	NA	NA
O14772	Fucose-1-phosphate guanylyltransferase OS=Homo sapiens OX=9606 GN=FPGT	FPGT	68.009	3.8249	5.9	2	2	2	NA	NA	NA	NA	NA	NA
O14773	Tripeptidyl-peptidase 1 OS=Homo sapiens OX=9606 GN=TPP1	TPP1	61.247	19.13	12.4	6	8	6	0.941	1.108	0.901	1.028	1.422	0.873
O14776	Transcription elongation regulator 1 OS=Homo sapiens OX=9606 GN=TCERG1	TCERG1	123.9	72.261	20.5	23	28	22	1.267	1.188	1.14	0.736	0.767	0.739
O14786	Neuropilin-1 OS=Homo sapiens OX=9606 GN=NRP1	NRP1	103.13	14.735	5.4	4	6	4	0.791	1.064	0.852	1.316	1.459	1.79
O14787	Transportin-2 OS=Homo sapiens OX=9606 GN=TNPO2	TNPO2	101.39	61.482	13.9	10	16	5	1.151	0.862	1.386	0.77	0.952	0.918
O14791	Apolipoprotein L1 OS=Homo sapiens OX=9606 GN=APOL1	APOL1	43.974	9.5363	16.1	8	11	7	1.036	0.662	0.659	1.335	1.983	1.578
O14802	DNA-directed RNA polymerase III subunit RPC1 OS=Homo sapiens OX=9606 GN=POLR3A	POLR3A	155.64	4.156	2.2	2	2	2	NA	NA	NA	NA	NA	NA
O14818	Proteasome subunit alpha type-7 OS=Homo sapiens OX=9606 GN=PSMA7	PSMA7	27.887	47.502	41.1	9	23	9	1.28	0.965	1.129	0.699	1.014	0.797
O14828	Secretory carrier-associated membrane protein 3 OS=Homo sapiens OX=9606 GN=SCAMP3	SCAMP3	38.287	18.804	13.3	6	10	6	0.897	1.284	1.136	0.744	1.254	0.763
O14841	5-oxoprolinase OS=Homo sapiens OX=9606 GN=OPLAH	OPLAH	137.46	103.74	17	17	22	17	1.479	0.831	0.671	1.19	1.148	1.039
O14867	Transcription regulator protein BACH1 OS=Homo sapiens OX=9606 GN=BACH1	BACH1	81.957	4.6561	3.7	2	2	2	NA	NA	NA	NA	NA	NA
O14874	[3-methyl-2-oxobutanoate dehydrogenase [lipoamide]] kinase, mitochondrial OS=Homo sapiens OX=9606 GN=BCKDK	BCKDK	46.36	2.342	2.2	1	1	1	1.014	0.964	0.89	1.112	1.167	1.628
O14879	Interferon-induced protein with tetratricopeptide repeats 3 OS=Homo sapiens OX=9606 GN=IFIT3	IFIT3	55.984	96.797	43.5	18	28	18	1.192	0.503	1.345	1.336	1.247	0.587
O14893	Gem-associated protein 2 OS=Homo sapiens OX=9606 GN=GEMIN2	GEMIN2	31.585	3.5235	4.3	1	1	1	NA	NA	NA	NA	NA	NA
O14907	Tax1-binding protein 3 OS=Homo sapiens OX=9606 GN=TAX1BP3	TAX1BP3	13.735	23.441	19.4	2	4	2	0.816	1.123	0.955	1.299	1.262	1.192
O14908	PDZ domain-containing protein GIPC1 OS=Homo sapiens OX=9606 GN=GIPC1	GIPC1	36.049	39.803	21	5	7	5	0.882	1.365	1.406	0.755	0.735	0.754
O14920	Inhibitor of nuclear factor kappa-B kinase subunit beta OS=Homo sapiens OX=9606 GN=IKBKB	IKBKB	86.563	21.197	6.6	4	7	4	1.186	0.974	1.073	1.002	1.204	0.893
O14924	Regulator of G-protein signaling 12 OS=Homo sapiens OX=9606 GN=RGS12	RGS12	156.36	2.3192	1	1	1	1	NA	NA	NA	NA	NA	NA
O14925	Mitochondrial import inner membrane translocase subunit Tim23 OS=Homo sapiens OX=9606 GN=TIMM23	TIMM23	21.943	19.289	8.1	1	2	1	1.463	1.181	0.928	1.091	0.822	0.514
O14929	Histone acetyltransferase type B catalytic subunit OS=Homo sapiens OX=9606 GN=HAT1	HAT1	49.512	46.745	13.6	4	4	4	1.003	1.4	1.262	0.684	0.866	0.595
O14933	Ubiquitin/ISG15-conjugating enzyme E2 L6 OS=Homo sapiens OX=9606 GN=UBE2L6	UBE2L6	17.769	16.789	14.4	2	4	2	1.776	0.869	0.982	0.698	0.713	0.454
O14936	Peripheral plasma membrane protein CASK OS=Homo sapiens OX=9606 GN=CASK	CASK	105.12	44.518	14.4	8	10	8	0.953	0.795	0.992	1.369	1.239	1.299
O14949	Cytochrome b-c1 complex subunit 8 OS=Homo sapiens OX=9606 GN=UQCRQ	UQCRQ	9.9062	5.6892	31.7	4	7	4	1.682	1.04	0.98	0.883	0.628	0.857
O14964	Hepatocyte growth factor-regulated tyrosine kinase substrate OS=Homo sapiens OX=9606 GN=HGS	HGS	86.191	36.403	14.3	10	15	10	1.141	0.973	1.028	0.986	1.05	1.022
O14966	Ras-related protein Rab-7L1 OS=Homo sapiens OX=9606 GN=RAB29	RAB29	23.155	3.8804	19.2	3	5	2	0.88	0.962	1.054	1.305	1.267	1.212
O14967	Calmegin OS=Homo sapiens OX=9606 GN=CLGN	CLGN	70.038	28.184	7.7	3	3	3	0.706	2.593	0.888	0.582	0.228	0.344
O14972	Down syndrome critical region protein 3 OS=Homo sapiens OX=9606 GN=DSCR3	DSCR3	33.01	36.682	12.1	2	3	2	1.055	0.738	0.868	1.846	1.075	1.375
O14974	Protein phosphatase 1 regulatory subunit 12A OS=Homo sapiens OX=9606 GN=PPP1R12A	PPP1R12A	115.28	127.04	25.4	24	34	23	1.071	0.95	1.116	1.013	0.834	1.362
O14976	Cyclin-G-associated kinase OS=Homo sapiens OX=9606 GN=GAK	GAK	143.19	39.719	9	10	10	10	1.058	1.051	1.055	0.993	0.781	0.875
O14979	Heterogeneous nuclear ribonucleoprotein D-like OS=Homo sapiens OX=9606 GN=HNRNPDL	HNRNPDL	46.437	100.17	24	11	24	11	0.988	1.272	1.314	0.849	0.665	0.668
O14980	Exportin-1 OS=Homo sapiens OX=9606 GN=XPO1	XPO1	123.38	163.66	23	21	48	21	1.245	1.154	0.94	0.966	0.762	0.874
O14981	TATA-binding protein-associated factor 172 OS=Homo sapiens OX=9606 GN=BTAF1	BTAF1	206.89	2.4029	1.2	2	2	2	NA	NA	NA	NA	NA	NA
O15020	Spectrin beta chain, non-erythrocytic 2 OS=Homo sapiens OX=9606 GN=SPTBN2	SPTBN2	271.32	249.45	24.6	51	68	41	1.189	1.15	1.067	0.931	0.823	0.704
O15027	Protein transport protein Sec16A OS=Homo sapiens OX=9606 GN=SEC16A	SEC16A	233.51	73.934	12.1	19	24	19	1.12	1.025	0.858	0.98	1.099	0.973
O15031	Plexin-B2 OS=Homo sapiens OX=9606 GN=PLXNB2	PLXNB2	205.12	88.09	16.1	23	30	23	0.983	0.989	0.958	1.255	0.995	1.205
O15037	Protein KHNYN OS=Homo sapiens OX=9606 GN=KHNYN	KHNYN	74.533	1.8135	2.4	1	1	1	NA	NA	NA	NA	NA	NA
O15042	U2 snRNP-associated SURP motif-containing protein OS=Homo sapiens OX=9606 GN=U2SURP	U2SURP	118.29	43.747	12.5	12	15	12	0.922	1.62	0.904	0.594	0.656	0.684
O15047	Histone-lysine N-methyltransferase SETD1A OS=Homo sapiens OX=9606 GN=SETD1A	SETD1A	186.03	4.2868	1.9	3	3	3	NA	NA	NA	NA	NA	NA
O15061	Synemin OS=Homo sapiens OX=9606 GN=SYNM	SYNM	172.77	61.067	9.2	12	16	12	0.42	0.589	0.591	0.838	0.746	5.476
O15066	Kinesin-like protein KIF3B OS=Homo sapiens OX=9606 GN=KIF3B	KIF3B	85.124	7.169	4.1	3	3	3	1.965	0.413	0.439	0.904	1.401	1.88
O15067	Phosphoribosylformylglycinamidine synthase OS=Homo sapiens OX=9606 GN=PFAS	PFAS	144.73	37.231	12.3	13	15	13	0.963	1.211	1.099	1.07	1.015	0.892
O15078	Centrosomal protein of 290 kDa OS=Homo sapiens OX=9606 GN=CEP290	CEP290	290.38	3.4406	0.7	1	1	1	1.334	1.18	0.693	0.818	0.755	NA
O15084	Serine/threonine-protein phosphatase 6 regulatory ankyrin repeat subunit A OS=Homo sapiens OX=9606 GN=ANKRD28	ANKRD28	112.96	28.131	8.1	6	7	6	1.109	1.452	0.982	0.855	0.621	0.791
O15085	Rho guanine nucleotide exchange factor 11 OS=Homo sapiens OX=9606 GN=ARHGEF11	ARHGEF11	167.7	8.1065	2.8	2	2	2	0.869	0.937	0.669	1.515	1.311	1.936
O15091	Mitochondrial ribonuclease P catalytic subunit OS=Homo sapiens OX=9606 GN=KIAA0391	KIAA0391	67.315	3.3854	3.9	2	2	2	1.326	1.357	0.837	1.056	0.617	0.889
O15111	Inhibitor of nuclear factor kappa-B kinase subunit alpha OS=Homo sapiens OX=9606 GN=CHUK	CHUK	84.639	4.7683	4.2	2	2	2	0.717	1.003	1.268	0.823	1.312	1.429
O15116	U6 snRNA-associated Sm-like protein LSm1 OS=Homo sapiens OX=9606 GN=LSM1	LSM1	15.179	3.7672	10.5	1	1	1	NA	NA	NA	NA	NA	NA
O15118	NPC intracellular cholesterol transporter 1 OS=Homo sapiens OX=9606 GN=NPC1	NPC1	142.17	3.2547	0.9	1	1	1	NA	NA	NA	NA	NA	NA
O15120	1-acyl-sn-glycerol-3-phosphate acyltransferase beta OS=Homo sapiens OX=9606 GN=AGPAT2	AGPAT2	30.914	1.2103	3.2	1	1	1	0.869	1.171	0.784	0.95	1.256	1.83
O15126	Secretory carrier-associated membrane protein 1 OS=Homo sapiens OX=9606 GN=SCAMP1	SCAMP1	37.92	19.406	14.8	6	9	6	1.19	1.06	1.087	1.099	0.617	1.154
O15127	Secretory carrier-associated membrane protein 2 OS=Homo sapiens OX=9606 GN=SCAMP2	SCAMP2	36.648	41.194	16.7	5	6	5	0.824	1.179	0.952	1.4	1.295	1.107
O15143	Actin-related protein 2/3 complex subunit 1B OS=Homo sapiens OX=9606 GN=ARPC1B	ARPC1B	40.949	81.034	37.9	13	22	13	0.825	0.877	1.467	0.903	1.299	0.797
O15144	Actin-related protein 2/3 complex subunit 2 OS=Homo sapiens OX=9606 GN=ARPC2	ARPC2	34.333	41.961	41.3	14	32	14	0.992	0.873	1.249	0.905	1.239	1.099
O15145	Actin-related protein 2/3 complex subunit 3 OS=Homo sapiens OX=9606 GN=ARPC3	ARPC3	20.546	35.622	35.4	7	24	7	1.069	0.698	1.409	1.085	1.051	0.681
O15155	BET1 homolog OS=Homo sapiens OX=9606 GN=BET1	BET1	13.289	5.1676	15.3	1	1	1	1.023	1.019	1.302	0.881	1.178	0.75
O15160	DNA-directed RNA polymerases I and III subunit RPAC1 OS=Homo sapiens OX=9606 GN=POLR1C	POLR1C	39.249	52.646	18.8	5	7	5	1.156	1.286	1	1.028	0.684	0.752
O15162	Phospholipid scramblase 1 OS=Homo sapiens OX=9606 GN=PLSCR1	PLSCR1	35.049	49.42	15.7	4	11	4	1.16	0.711	0.95	1.455	1.552	0.806
O15164	Transcription intermediary factor 1-alpha OS=Homo sapiens OX=9606 GN=TRIM24	TRIM24	116.83	6.1258	3.9	3	3	2	1.077	0.839	1.035	1.586	0.803	1.269
O15173	Membrane-associated progesterone receptor component 2 OS=Homo sapiens OX=9606 GN=PGRMC2	PGRMC2	23.818	52.527	36.8	9	12	8	0.883	1.006	0.849	1.116	1.295	1.847
O15182	Centrin-3 OS=Homo sapiens OX=9606 GN=CETN3	CETN3	19.55	10.63	33.5	3	3	3	1.281	1.258	0.796	0.892	0.782	0.824
O15211	Ral guanine nucleotide dissociation stimulator-like 2 OS=Homo sapiens OX=9606 GN=RGL2	RGL2	83.548	3.3386	2.3	1	1	1	NA	NA	NA	NA	NA	NA
O15212	Prefoldin subunit 6 OS=Homo sapiens OX=9606 GN=PFDN6	PFDN6	14.582	23.101	34.1	6	9	6	1.116	0.984	1.286	0.834	1.001	0.857
O15213	WD repeat-containing protein 46 OS=Homo sapiens OX=9606 GN=WDR46	WDR46	68.07	32.833	10.3	6	7	6	0.903	1.34	1.235	1.138	0.645	0.736
O15226	NF-kappa-B-repressing factor OS=Homo sapiens OX=9606 GN=NKRF	NKRF	77.672	23.717	8.1	4	4	4	1.322	0.905	0.929	1.212	1.099	0.982
O15228	Dihydroxyacetone phosphate acyltransferase OS=Homo sapiens OX=9606 GN=GNPAT	GNPAT	77.187	17.768	10.6	5	5	5	0.975	1.287	1.137	0.777	1.236	0.729
O15230	Laminin subunit alpha-5 OS=Homo sapiens OX=9606 GN=LAMA5	LAMA5	399.73	323.31	20	56	80	56	0.817	0.965	0.541	1.369	0.79	2.625
O15231	Zinc finger protein 185 OS=Homo sapiens OX=9606 GN=ZNF185	ZNF185	73.525	33.742	16.8	10	11	10	1.218	0.815	1.076	0.925	1.151	1
O15247	Chloride intracellular channel protein 2 OS=Homo sapiens OX=9606 GN=CLIC2	CLIC2	28.356	5.5515	10.5	2	2	2	NA	NA	NA	NA	NA	NA
O15254	Peroxisomal acyl-coenzyme A oxidase 3 OS=Homo sapiens OX=9606 GN=ACOX3	ACOX3	77.628	10.261	2	1	1	1	0.823	1.145	0.938	0.75	1.839	1.246
O15258	Protein RER1 OS=Homo sapiens OX=9606 GN=RER1	RER1	22.958	7.1412	9.2	1	2	1	NA	NA	NA	NA	NA	NA
O15260	Surfeit locus protein 4 OS=Homo sapiens OX=9606 GN=SURF4	SURF4	30.394	32.644	9.7	2	10	2	0.831	1.018	1.002	1.065	1.495	1.051
O15264	Mitogen-activated protein kinase 13 OS=Homo sapiens OX=9606 GN=MAPK13	MAPK13	42.089	15.85	9	3	4	3	0.838	1.289	1.42	0.634	1.02	0.706
O15269	Serine palmitoyltransferase 1 OS=Homo sapiens OX=9606 GN=SPTLC1	SPTLC1	52.743	7.7715	10.1	4	5	4	0.846	0.996	1.065	1.427	0.77	1.55
O15270	Serine palmitoyltransferase 2 OS=Homo sapiens OX=9606 GN=SPTLC2	SPTLC2	62.924	26.924	16.5	8	11	8	0.867	1.049	0.951	1.065	1.257	0.776
O15294	UDP-N-acetylglucosamine--peptide N-acetylglucosaminyltransferase 110 kDa subunit OS=Homo sapiens OX=9606 GN=OGT	OGT	116.92	12.145	5.6	6	9	6	1.127	1.046	1.048	0.895	0.991	0.962
O15305	Phosphomannomutase 2 OS=Homo sapiens OX=9606 GN=PMM2	PMM2	28.082	46.364	34.1	9	16	9	0.972	1.004	1.283	0.895	1.092	0.906
O15320	Endoplasmic reticulum export factor CTAGE5 OS=Homo sapiens OX=9606 GN=CTAGE5	CTAGE5	90.995	21.019	10.6	7	9	7	0.879	1.084	1.067	1.16	1.221	0.977
O15321	Transmembrane 9 superfamily member 1 OS=Homo sapiens OX=9606 GN=TM9SF1	TM9SF1	68.86	6.3813	4.6	3	3	3	NA	NA	NA	NA	NA	NA
O15344	E3 ubiquitin-protein ligase Midline-1 OS=Homo sapiens OX=9606 GN=MID1	MID1	75.25	8.4677	2.2	1	1	1	0.906	1.318	0.651	0.826	1.571	1.58
O15347	High mobility group protein B3 OS=Homo sapiens OX=9606 GN=HMGB3	HMGB3	22.98	22.713	32.5	7	9	7	1.257	1.129	1.333	0.455	0.908	0.439
O15355	Protein phosphatase 1G OS=Homo sapiens OX=9606 GN=PPM1G	PPM1G	59.271	149.89	36.4	15	23	15	1.136	1.385	1.149	0.648	0.772	0.624
O15357	Phosphatidylinositol 3,4,5-trisphosphate 5-phosphatase 2 OS=Homo sapiens OX=9606 GN=INPPL1	INPPL1	138.6	60	17	15	15	14	0.924	1.192	1.077	1.041	0.915	0.975
O15371	Eukaryotic translation initiation factor 3 subunit D OS=Homo sapiens OX=9606 GN=EIF3D	EIF3D	63.972	142.6	37.2	13	21	13	1.287	0.896	1.266	0.917	0.773	0.745
O15372	Eukaryotic translation initiation factor 3 subunit H OS=Homo sapiens OX=9606 GN=EIF3H	EIF3H	39.93	117.02	40.6	12	20	12	1.214	0.93	1.114	0.863	0.863	0.997
O15381	Nuclear valosin-containing protein-like OS=Homo sapiens OX=9606 GN=NVL	NVL	95.05	6.0615	1.8	1	1	1	0.714	1.062	0.892	1.988	1.125	1.141
O15382	Branched-chain-amino-acid aminotransferase, mitochondrial OS=Homo sapiens OX=9606 GN=BCAT2	BCAT2	44.287	46.586	19.4	6	8	6	0.999	1.681	0.744	0.956	0.807	1.019
O15397	Importin-8 OS=Homo sapiens OX=9606 GN=IPO8	IPO8	119.94	6.7155	3.4	3	3	3	NA	NA	NA	NA	NA	NA
O15400	Syntaxin-7 OS=Homo sapiens OX=9606 GN=STX7	STX7	29.815	126.13	37.5	7	13	7	0.844	0.767	0.989	1.398	1.272	1.435
O15427	Monocarboxylate transporter 4 OS=Homo sapiens OX=9606 GN=SLC16A3	SLC16A3	49.469	4.2689	6	3	4	3	0.914	0.676	1.284	0.961	2.419	0.449
O15439	Multidrug resistance-associated protein 4 OS=Homo sapiens OX=9606 GN=ABCC4	ABCC4	149.52	60.282	8.8	8	10	8	0.795	1.158	0.928	0.873	1.397	0.931
O15446	DNA-directed RNA polymerase I subunit RPA34 OS=Homo sapiens OX=9606 GN=CD3EAP	CD3EAP	54.985	25.586	4.7	1	1	1	1.287	0.938	0.943	1.164	0.851	1.25
O15455	Toll-like receptor 3 OS=Homo sapiens OX=9606 GN=TLR3	TLR3	103.83	4.355	4.4	3	3	3	0.7	1.264	1.15	1.259	0.934	1.103
O15460	Prolyl 4-hydroxylase subunit alpha-2 OS=Homo sapiens OX=9606 GN=P4HA2	P4HA2	60.901	23.968	16.8	9	12	9	0.838	0.633	1.547	0.777	1.693	0.528
O15484	Calpain-5 OS=Homo sapiens OX=9606 GN=CAPN5	CAPN5	73.168	17.336	10	5	6	5	0.628	0.801	0.681	1.789	0.881	2.452
O15498	Synaptobrevin homolog YKT6 OS=Homo sapiens OX=9606 GN=YKT6	YKT6	22.417	28.238	31.3	7	9	7	0.872	1.031	1.15	1.117	0.924	1.398
O15504	Nucleoporin-like protein 2 OS=Homo sapiens OX=9606 GN=NUPL2	NUPL2	44.871	5.1242	3.3	1	1	1	1.224	1.438	0.88	0.894	0.763	0.852
O15511	Actin-related protein 2/3 complex subunit 5 OS=Homo sapiens OX=9606 GN=ARPC5	ARPC5	16.32	63.594	48.3	8	16	7	0.851	0.948	1.32	1.096	1.389	0.882
O15514	DNA-directed RNA polymerase II subunit RPB4 OS=Homo sapiens OX=9606 GN=POLR2D	POLR2D	16.311	28.612	33.1	4	5	4	1.004	1.477	0.96	0.789	0.722	0.949
O15533	Tapasin OS=Homo sapiens OX=9606 GN=TAPBP	TAPBP	47.625	23.705	9.6	4	15	4	1.244	1.018	0.912	1.123	1.271	0.674
O15550	Lysine-specific demethylase 6A OS=Homo sapiens OX=9606 GN=KDM6A	KDM6A	154.17	3.1255	2	2	2	2	1.065	1.097	1.293	1.089	0.6	0.873
O15551	Claudin-3 OS=Homo sapiens OX=9606 GN=CLDN3	CLDN3	23.318	31.503	15	3	4	3	1.801	0.911	1.21	0.598	0.509	0.563
O43143	Pre-mRNA-splicing factor ATP-dependent RNA helicase DHX15 OS=Homo sapiens OX=9606 GN=DHX15	DHX15	90.932	56.684	24.2	21	31	20	1.066	1.333	1.092	0.924	0.746	0.796
O43148	mRNA cap guanine-N7 methyltransferase OS=Homo sapiens OX=9606 GN=RNMT	RNMT	54.843	25.887	19.7	8	17	8	1.28	1.185	0.962	0.928	0.891	0.733
O43149	Zinc finger ZZ-type and EF-hand domain-containing protein 1 OS=Homo sapiens OX=9606 GN=ZZEF1	ZZEF1	331.07	23.888	3.4	7	7	7	0.986	0.875	1.045	1.198	1.137	1.145
O43150	Arf-GAP with SH3 domain, ANK repeat and PH domain-containing protein 2 OS=Homo sapiens OX=9606 GN=ASAP2	ASAP2	111.65	6.447	3.2	2	2	2	0.985	1.116	0.888	0.814	1.366	1.283
O43156	TELO2-interacting protein 1 homolog OS=Homo sapiens OX=9606 GN=TTI1	TTI1	122.07	8.5048	2.1	2	2	2	0.583	1.403	1.017	0.8	1.538	1.257
O43157	Plexin-B1 OS=Homo sapiens OX=9606 GN=PLXNB1	PLXNB1	232.3	26.525	3.2	4	5	4	1.15	1.07	0.956	1.069	1.095	1.084
O43159	Ribosomal RNA-processing protein 8 OS=Homo sapiens OX=9606 GN=RRP8	RRP8	50.714	1.1686	3.5	2	2	2	NA	NA	NA	NA	NA	NA
O43169	Cytochrome b5 type B OS=Homo sapiens OX=9606 GN=CYB5B	CYB5B	16.332	51.794	41.1	4	7	4	1.079	0.913	0.919	1.113	1.409	1.078
O43172	U4/U6 small nuclear ribonucleoprotein Prp4 OS=Homo sapiens OX=9606 GN=PRPF4	PRPF4	58.449	52.457	19.3	9	12	9	0.92	1.149	0.931	0.952	1.219	0.92
O43175	D-3-phosphoglycerate dehydrogenase OS=Homo sapiens OX=9606 GN=PHGDH	PHGDH	56.65	99.908	30.2	15	25	15	0.842	0.863	1.224	1.05	0.786	1.402
O43181	NADH dehydrogenase [ubiquinone] iron-sulfur protein 4, mitochondrial OS=Homo sapiens OX=9606 GN=NDUFS4	NDUFS4	20.108	24.067	25.7	4	7	4	0.973	1.462	1.051	0.688	0.835	0.939
O43236	Septin-4 OS=Homo sapiens OX=9606 GN=SEPT4	SEPT4	55.098	1.7925	3.1	2	4	1	0.681	0.818	0.877	1.983	1.24	1.65
O43237	Cytoplasmic dynein 1 light intermediate chain 2 OS=Homo sapiens OX=9606 GN=DYNC1LI2	DYNC1LI2	54.099	72.762	24.4	11	19	11	0.89	1.027	1.099	1.161	1.132	0.949
O43242	26S proteasome non-ATPase regulatory subunit 3 OS=Homo sapiens OX=9606 GN=PSMD3	PSMD3	60.977	100.35	37.1	19	30	19	0.979	0.939	1.131	1.141	1.269	0.969
O43252	Bifunctional 3'-phosphoadenosine 5'-phosphosulfate synthase 1 OS=Homo sapiens OX=9606 GN=PAPSS1	PAPSS1	70.832	64.089	22	10	18	10	1.285	0.859	1.296	0.78	1.014	0.589
O43264	Centromere/kinetochore protein zw10 homolog OS=Homo sapiens OX=9606 GN=ZW10	ZW10	88.828	85.034	14.6	8	10	8	1.105	1.278	1.222	1.172	1.003	0.54
O43278	Kunitz-type protease inhibitor 1 OS=Homo sapiens OX=9606 GN=SPINT1	SPINT1	58.397	17.806	11.2	6	8	6	1.418	1.101	1.183	0.734	0.984	0.765
O43286	Beta-1,4-galactosyltransferase 5 OS=Homo sapiens OX=9606 GN=B4GALT5	B4GALT5	45.118	4.0249	5.2	1	1	1	NA	NA	NA	NA	NA	NA
O43290	U4/U6.U5 tri-snRNP-associated protein 1 OS=Homo sapiens OX=9606 GN=SART1	SART1	90.254	306.67	35.6	19	24	19	1.132	1.189	1.078	0.797	0.789	0.814
O43291	Kunitz-type protease inhibitor 2 OS=Homo sapiens OX=9606 GN=SPINT2	SPINT2	28.228	12.789	4.8	1	2	1	1.358	0.634	1.908	0.603	0.594	0.305
O43294	Transforming growth factor beta-1-induced transcript 1 protein OS=Homo sapiens OX=9606 GN=TGFB1I1	TGFB1I1	49.814	27.012	18.2	6	9	6	0.519	0.583	0.779	0.719	0.947	3.72
O43295	SLIT-ROBO Rho GTPase-activating protein 3 OS=Homo sapiens OX=9606 GN=SRGAP3	SRGAP3	124.5	6.6523	5.3	5	5	3	1.074	1.296	1.155	0.692	0.93	0.861
O43299	AP-5 complex subunit zeta-1 OS=Homo sapiens OX=9606 GN=AP5Z1	AP5Z1	88.604	4.1144	2.1	1	1	1	0.816	0.953	0.822	0.969	2.231	1.315
O43301	Heat shock 70 kDa protein 12A OS=Homo sapiens OX=9606 GN=HSPA12A	HSPA12A	74.977	74.259	27	15	20	15	0.718	0.621	0.834	1.881	0.655	2.346
O43314	Inositol hexakisphosphate and diphosphoinositol-pentakisphosphate kinase 2 OS=Homo sapiens OX=9606 GN=PPIP5K2	PPIP5K2	140.41	3.6212	3.3	3	3	3	0.673	0.678	0.554	1.659	0.72	3.596
O43324	Eukaryotic translation elongation factor 1 epsilon-1 OS=Homo sapiens OX=9606 GN=EEF1E1	EEF1E1	19.81	19.005	28.2	6	10	6	1.29	1.006	1.164	0.913	0.683	0.623
O43325	LYR motif-containing protein 1 OS=Homo sapiens OX=9606 GN=LYRM1	LYRM1	14.281	3.8188	14.8	2	2	2	2.447	0.65	0.824	0.603	0.521	0.666
O43347	RNA-binding protein Musashi homolog 1 OS=Homo sapiens OX=9606 GN=MSI1	MSI1	39.124	5.947	4.1	1	1	1	NA	NA	NA	NA	NA	NA
O43353	Receptor-interacting serine/threonine-protein kinase 2 OS=Homo sapiens OX=9606 GN=RIPK2	RIPK2	61.194	23.276	12.2	6	8	6	2.099	0.686	0.654	0.609	1.029	0.761
O43374	Ras GTPase-activating protein 4 OS=Homo sapiens OX=9606 GN=RASA4	RASA4	90.457	9.9647	5.4	3	3	3	0.222	1.767	1.861	0.378	0.662	0.559
O43390	Heterogeneous nuclear ribonucleoprotein R OS=Homo sapiens OX=9606 GN=HNRNPR	HNRNPR	70.942	159.97	42.7	26	74	19	1.193	1.324	1.153	0.636	0.678	0.656
O43395	U4/U6 small nuclear ribonucleoprotein Prp3 OS=Homo sapiens OX=9606 GN=PRPF3	PRPF3	77.528	27.572	21.2	14	15	14	0.983	1.499	1.188	0.629	0.788	0.751
O43396	Thioredoxin-like protein 1 OS=Homo sapiens OX=9606 GN=TXNL1	TXNL1	32.251	74.858	43.3	7	13	7	0.923	1.096	1.065	0.963	1.021	1.119
O43399	Tumor protein D54 OS=Homo sapiens OX=9606 GN=TPD52L2	TPD52L2	22.237	131.37	52.9	13	21	13	0.958	1.087	1.236	0.841	1.015	0.982
O43402	ER membrane protein complex subunit 8 OS=Homo sapiens OX=9606 GN=EMC8	EMC8	23.773	49.297	41	8	9	8	0.872	1.047	1.118	1.284	1.241	1.093
O43414	ERI1 exoribonuclease 3 OS=Homo sapiens OX=9606 GN=ERI3	ERI3	37.238	9.329	10.4	4	5	4	NA	NA	NA	NA	NA	NA
O43427	Acidic fibroblast growth factor intracellular-binding protein OS=Homo sapiens OX=9606 GN=FIBP	FIBP	41.878	2.2898	4.4	2	2	2	1.286	1.427	0.951	0.943	0.543	0.747
O43432	Eukaryotic translation initiation factor 4 gamma 3 OS=Homo sapiens OX=9606 GN=EIF4G3	EIF4G3	176.65	26.931	8.6	11	14	6	1.26	0.881	1.393	0.955	0.758	0.672
O43447	Peptidyl-prolyl cis-trans isomerase H OS=Homo sapiens OX=9606 GN=PPIH	PPIH	19.208	24.799	55.4	10	13	10	1.067	1.18	1.096	0.781	0.938	0.741
O43464	Serine protease HTRA2, mitochondrial OS=Homo sapiens OX=9606 GN=HTRA2	HTRA2	48.84	34.979	19.4	7	9	7	1.356	1.141	0.649	0.856	0.989	1.167
O43488	Aflatoxin B1 aldehyde reductase member 2 OS=Homo sapiens OX=9606 GN=AKR7A2	AKR7A2	39.589	40.628	19.8	9	20	6	1.041	1.067	0.968	1.074	0.871	1.466
O43491	Band 4.1-like protein 2 OS=Homo sapiens OX=9606 GN=EPB41L2	EPB41L2	112.59	210.29	33.7	30	45	26	0.655	0.853	1.159	1.362	0.85	1.647
O43493	Trans-Golgi network integral membrane protein 2 OS=Homo sapiens OX=9606 GN=TGOLN2	TGOLN2	51.018	9.6262	10.6	5	5	5	0.776	1.005	1.429	0.992	1.006	1.043
O43504	Ragulator complex protein LAMTOR5 OS=Homo sapiens OX=9606 GN=LAMTOR5	LAMTOR5	9.6138	24.679	26.4	1	3	1	1.091	0.996	1.207	0.767	1.01	0.915
O43513	Mediator of RNA polymerase II transcription subunit 7 OS=Homo sapiens OX=9606 GN=MED7	MED7	27.245	10.66	6.4	1	1	1	0.958	1.221	0.7	1.141	2.077	0.714
O43516	WAS/WASL-interacting protein family member 1 OS=Homo sapiens OX=9606 GN=WIPF1	WIPF1	51.258	1.5178	1.8	1	1	1	NA	NA	NA	NA	NA	NA
O43520	Phospholipid-transporting ATPase IC OS=Homo sapiens OX=9606 GN=ATP8B1	ATP8B1	143.69	7.6039	2.2	2	2	2	NA	NA	NA	NA	NA	NA
O43548	Protein-glutamine gamma-glutamyltransferase 5 OS=Homo sapiens OX=9606 GN=TGM5	TGM5	80.777	1.1973	1.4	1	1	1	0.127	1.383	0.308	0.527	2.743	3.024
O43556	Epsilon-sarcoglycan OS=Homo sapiens OX=9606 GN=SGCE	SGCE	49.85	23.49	13.5	4	4	4	0.352	0.485	0.424	2.581	0.609	4.088
O43583	Density-regulated protein OS=Homo sapiens OX=9606 GN=DENR	DENR	22.092	65.304	46	7	11	7	0.952	1.105	1.413	0.659	0.832	0.975
O43592	Exportin-T OS=Homo sapiens OX=9606 GN=XPOT	XPOT	109.96	16.583	7.9	6	11	6	1.225	0.755	1.369	0.927	0.799	0.864
O43598	2'-deoxynucleoside 5'-phosphate N-hydrolase 1 OS=Homo sapiens OX=9606 GN=DNPH1	DNPH1	19.108	44.509	29.9	3	9	3	1.177	1.47	0.815	0.629	0.779	0.657
O43615	Mitochondrial import inner membrane translocase subunit TIM44 OS=Homo sapiens OX=9606 GN=TIMM44	TIMM44	51.355	71.899	27.2	11	20	11	1.033	1.689	0.75	0.683	0.649	0.754
O43617	Trafficking protein particle complex subunit 3 OS=Homo sapiens OX=9606 GN=TRAPPC3	TRAPPC3	20.274	16.166	17.2	3	3	3	0.88	1.276	0.987	1.301	1.163	0.816
O43633	Charged multivesicular body protein 2a OS=Homo sapiens OX=9606 GN=CHMP2A	CHMP2A	25.104	53.545	27.5	6	8	6	1.045	1.152	0.934	0.966	1.489	0.825
O43639	Cytoplasmic protein NCK2 OS=Homo sapiens OX=9606 GN=NCK2	NCK2	42.915	4.6175	7.1	3	4	2	0.915	1.041	1.016	1.268	0.988	1.382
O43657	Tetraspanin-6 OS=Homo sapiens OX=9606 GN=TSPAN6	TSPAN6	27.563	5.3785	9.4	3	3	3	1.128	0.776	1.048	1.405	0.985	1.277
O43660	Pleiotropic regulator 1 OS=Homo sapiens OX=9606 GN=PLRG1	PLRG1	57.193	5.486	7	3	4	3	1.388	1.318	1.205	0.932	0.261	0.454
O43663	Protein regulator of cytokinesis 1 OS=Homo sapiens OX=9606 GN=PRC1	PRC1	71.606	26.836	12.1	6	6	6	1.249	1.303	1.252	0.651	0.585	0.727
O43665	Regulator of G-protein signaling 10 OS=Homo sapiens OX=9606 GN=RGS10	RGS10	20.236	41.832	23.7	3	4	3	0.818	1.011	1.939	0.676	0.526	0.546
O43670	BUB3-interacting and GLEBS motif-containing protein ZNF207 OS=Homo sapiens OX=9606 GN=ZNF207	ZNF207	50.75	7.4103	8.6	3	6	3	1.264	1.311	0.919	0.849	0.653	0.922
O43674	NADH dehydrogenase [ubiquinone] 1 beta subcomplex subunit 5, mitochondrial OS=Homo sapiens OX=9606 GN=NDUFB5	NDUFB5	21.75	11.437	24.9	6	9	6	1.07	1.344	1.014	1.075	0.754	0.986
O43676	NADH dehydrogenase [ubiquinone] 1 beta subcomplex subunit 3 OS=Homo sapiens OX=9606 GN=NDUFB3	NDUFB3	11.402	4.7879	18.4	2	3	2	1.104	1.207	0.699	1.213	0.818	1.625
O43677	NADH dehydrogenase [ubiquinone] 1 subunit C1, mitochondrial OS=Homo sapiens OX=9606 GN=NDUFC1	NDUFC1	8.7341	2.728	27.6	2	2	2	NA	NA	NA	NA	NA	NA
O43678	NADH dehydrogenase [ubiquinone] 1 alpha subcomplex subunit 2 OS=Homo sapiens OX=9606 GN=NDUFA2	NDUFA2	10.921	20.279	47.5	4	9	4	1.007	1.357	1.132	0.621	0.88	0.891
O43679	LIM domain-binding protein 2 OS=Homo sapiens OX=9606 GN=LDB2	LDB2	42.793	1.5273	2.7	1	1	1	NA	NA	NA	NA	NA	NA
O43681	ATPase ASNA1 OS=Homo sapiens OX=9606 GN=ASNA1	ASNA1	38.792	46.426	18.7	5	9	5	0.965	0.809	1.226	1.006	1.202	1.184
O43684	Mitotic checkpoint protein BUB3 OS=Homo sapiens OX=9606 GN=BUB3	BUB3	37.154	54.58	29.3	8	16	8	1.226	1.285	0.994	0.944	0.785	0.744
O43707	Alpha-actinin-4 OS=Homo sapiens OX=9606 GN=ACTN4	ACTN4	104.85	323.31	60.2	52	256	36	0.94	0.791	1.359	0.938	0.818	1.421
O43708	Maleylacetoacetate isomerase OS=Homo sapiens OX=9606 GN=GSTZ1	GSTZ1	24.212	3.0213	15.7	4	6	4	1.498	1.142	0.736	1.085	0.826	0.985
O43709	Probable 18S rRNA (guanine-N(7))-methyltransferase OS=Homo sapiens OX=9606 GN=BUD23	BUD23	31.88	15.008	7.8	1	2	1	1.034	1.352	1.243	0.708	0.957	0.571
O43715	TP53-regulated inhibitor of apoptosis 1 OS=Homo sapiens OX=9606 GN=TRIAP1	TRIAP1	8.7858	13.22	55.3	4	5	4	1.038	1.847	1.043	0.473	0.776	0.429
O43716	Glutamyl-tRNA(Gln) amidotransferase subunit C, mitochondrial OS=Homo sapiens OX=9606 GN=GATC	GATC	15.086	5.3847	14	1	2	1	NA	NA	NA	NA	NA	NA
O43719	HIV Tat-specific factor 1 OS=Homo sapiens OX=9606 GN=HTATSF1	HTATSF1	85.852	90.153	8.7	5	5	5	1.227	1.052	0.942	1.136	1.078	0.95
O43747	AP-1 complex subunit gamma-1 OS=Homo sapiens OX=9606 GN=AP1G1	AP1G1	91.35	70.479	12.7	9	19	9	0.828	1.024	1.415	0.925	1.133	0.874
O43752	Syntaxin-6 OS=Homo sapiens OX=9606 GN=STX6	STX6	29.176	65.954	25.1	4	5	4	1.267	1.16	1.006	0.703	1.059	0.849
O43760	Synaptogyrin-2 OS=Homo sapiens OX=9606 GN=SYNGR2	SYNGR2	24.81	25.3	12.5	3	3	3	1.478	1.086	0.797	0.917	1.168	0.765
O43765	Small glutamine-rich tetratricopeptide repeat-containing protein alpha OS=Homo sapiens OX=9606 GN=SGTA	SGTA	34.063	9.7857	10.2	4	4	4	1.024	0.897	1.277	1.126	1.141	0.792
O43768	Alpha-endosulfine OS=Homo sapiens OX=9606 GN=ENSA	ENSA	13.389	10.05	30.6	3	5	2	1.033	1.209	1.112	0.899	0.893	1.045
O43772	Mitochondrial carnitine/acylcarnitine carrier protein OS=Homo sapiens OX=9606 GN=SLC25A20	SLC25A20	32.943	26.306	26.2	9	11	9	0.832	1.32	0.846	0.904	1.314	1.328
O43776	Asparagine--tRNA ligase, cytoplasmic OS=Homo sapiens OX=9606 GN=NARS	NARS	62.942	128.52	30.3	14	33	14	0.905	1.322	1.135	0.938	0.75	0.767
O43795	Unconventional myosin-Ib OS=Homo sapiens OX=9606 GN=MYO1B	MYO1B	131.98	88.288	17.2	18	21	17	0.849	1.254	0.967	1.227	1	1.006
O43805	Sjoegren syndrome nuclear autoantigen 1 OS=Homo sapiens OX=9606 GN=SSNA1	SSNA1	13.596	2.6568	9.2	1	1	1	NA	NA	NA	NA	NA	NA
O43809	Cleavage and polyadenylation specificity factor subunit 5 OS=Homo sapiens OX=9606 GN=NUDT21	NUDT21	26.227	17.328	32.2	7	13	7	1.295	1.335	0.931	0.854	0.737	0.879
O43813	LanC-like protein 1 OS=Homo sapiens OX=9606 GN=LANCL1	LANCL1	45.283	12.602	13	5	8	5	0.837	1.133	0.635	1.215	1.168	2.03
O43815	Striatin OS=Homo sapiens OX=9606 GN=STRN	STRN	86.131	52.851	21.5	13	16	12	1.25	0.876	1.089	1.044	0.965	1.031
O43818	U3 small nucleolar RNA-interacting protein 2 OS=Homo sapiens OX=9606 GN=RRP9	RRP9	51.84	11.891	8	4	5	4	1.499	1.075	0.919	0.864	0.813	0.712
O43819	Protein SCO2 homolog, mitochondrial OS=Homo sapiens OX=9606 GN=SCO2	SCO2	29.81	10.482	28.9	5	5	5	0.964	1.465	0.965	1.277	0.795	0.692
O43823	A-kinase anchor protein 8 OS=Homo sapiens OX=9606 GN=AKAP8	AKAP8	76.107	26.37	11.4	5	7	5	1.149	1.108	1.137	0.984	0.815	0.945
O43824	Putative GTP-binding protein 6 OS=Homo sapiens OX=9606 GN=GTPBP6	GTPBP6	56.897	1.7234	1.7	1	1	1	NA	NA	NA	NA	NA	NA
O43826	Glucose-6-phosphate exchanger SLC37A4 OS=Homo sapiens OX=9606 GN=SLC37A4	SLC37A4	46.36	1.1275	2.6	2	2	2	NA	NA	NA	NA	NA	NA
O43829	Zinc finger and BTB domain-containing protein 14 OS=Homo sapiens OX=9606 GN=ZBTB14	ZBTB14	50.956	14.445	3.6	1	2	1	1.084	1.243	0.963	0.898	0.805	1.312
O43837	Isocitrate dehydrogenase [NAD] subunit beta, mitochondrial OS=Homo sapiens OX=9606 GN=IDH3B	IDH3B	42.183	24.338	23.9	9	13	9	1.046	1.169	1.221	0.928	0.949	0.979
O43847	Nardilysin OS=Homo sapiens OX=9606 GN=NRDC	NRDC	131.57	16.929	7	8	11	8	0.963	1.114	1.51	0.687	1.034	0.554
O43852	Calumenin OS=Homo sapiens OX=9606 GN=CALU	CALU	37.106	208.55	68.6	19	41	19	0.963	0.81	1.548	1.076	0.942	0.825
O43865	S-adenosylhomocysteine hydrolase-like protein 1 OS=Homo sapiens OX=9606 GN=AHCYL1	AHCYL1	58.951	41.473	25.7	13	20	6	1.669	0.646	1.11	1.278	0.703	0.7
O43866	CD5 antigen-like OS=Homo sapiens OX=9606 GN=CD5L	CD5L	38.087	89.054	31.4	7	9	7	0.571	0.479	0.427	1.535	2.547	2.631
O43913	Origin recognition complex subunit 5 OS=Homo sapiens OX=9606 GN=ORC5	ORC5	50.282	11.155	8	3	3	3	1.002	1.175	0.965	0.908	0.912	0.914
O43914	TYRO protein tyrosine kinase-binding protein OS=Homo sapiens OX=9606 GN=TYROBP	TYROBP	12.179	12.333	20.4	2	3	2	0.488	0.563	1.391	0.465	3.798	0.435
O43920	NADH dehydrogenase [ubiquinone] iron-sulfur protein 5 OS=Homo sapiens OX=9606 GN=NDUFS5	NDUFS5	12.517	13.49	44.3	5	9	5	0.983	1.311	1.302	0.845	0.615	0.858
O43924	Retinal rod rhodopsin-sensitive cGMP 3',5'-cyclic phosphodiesterase subunit delta OS=Homo sapiens OX=9606 GN=PDE6D	PDE6D	17.42	7.6633	20.7	2	3	2	0.76	1.084	0.952	1.306	1.133	1.58
O60216	Double-strand-break repair protein rad21 homolog OS=Homo sapiens OX=9606 GN=RAD21	RAD21	71.689	102.54	32.6	13	15	13	1.526	1.028	1.182	0.84	0.611	0.543
O60220	Mitochondrial import inner membrane translocase subunit Tim8 A OS=Homo sapiens OX=9606 GN=TIMM8A	TIMM8A	10.998	5.7589	34	3	7	3	1.543	1.016	0.986	0.786	0.806	1.078
O60229	Kalirin OS=Homo sapiens OX=9606 GN=KALRN	KALRN	340.17	4.5392	0.4	1	1	1	1.022	1.139	1.057	0.961	0.982	1.192
O60231	Pre-mRNA-splicing factor ATP-dependent RNA helicase DHX16 OS=Homo sapiens OX=9606 GN=DHX16	DHX16	119.26	39.168	5.3	5	6	4	0.852	1.107	0.934	0.372	1.159	NA
O60232	Sjoegren syndrome/scleroderma autoantigen 1 OS=Homo sapiens OX=9606 GN=SSSCA1	SSSCA1	21.474	15.342	8.5	1	2	1	1.643	1.036	1.117	0.619	0.867	0.459
O60234	Glia maturation factor gamma OS=Homo sapiens OX=9606 GN=GMFG	GMFG	16.801	26.852	33.1	4	11	3	0.68	0.773	1.068	1.391	1.918	1.121
O60237	Protein phosphatase 1 regulatory subunit 12B OS=Homo sapiens OX=9606 GN=PPP1R12B	PPP1R12B	110.4	4.7891	2.4	3	3	2	NA	NA	NA	NA	NA	NA
O60244	Mediator of RNA polymerase II transcription subunit 14 OS=Homo sapiens OX=9606 GN=MED14	MED14	160.6	6.4538	3.2	4	4	4	NA	NA	NA	NA	NA	NA
O60256	Phosphoribosyl pyrophosphate synthase-associated protein 2 OS=Homo sapiens OX=9606 GN=PRPSAP2	PRPSAP2	40.925	1.7502	16	4	5	3	0.881	0.943	1.307	1.277	1.241	0.707
O60262	Guanine nucleotide-binding protein G(I)/G(S)/G(O) subunit gamma-7 OS=Homo sapiens OX=9606 GN=GNG7	GNG7	7.5217	12.215	47.1	3	3	3	0.605	0.532	0.541	2.216	0.61	3.591
O60264	SWI/SNF-related matrix-associated actin-dependent regulator of chromatin subfamily A member 5 OS=Homo sapiens OX=9606 GN=SMARCA5	SMARCA5	121.9	71.912	22.2	19	24	14	1.207	1.245	0.971	0.923	0.765	0.733
O60271	C-Jun-amino-terminal kinase-interacting protein 4 OS=Homo sapiens OX=9606 GN=SPAG9	SPAG9	146.2	81.056	9.5	11	13	11	0.863	0.977	1.017	1.162	1.131	1.33
O60282	Kinesin heavy chain isoform 5C OS=Homo sapiens OX=9606 GN=KIF5C	KIF5C	109.49	4.4814	14.4	12	21	2	0.992	0.594	1.009	1.788	0.532	2.078
O60287	Nucleolar pre-ribosomal-associated protein 1 OS=Homo sapiens OX=9606 GN=URB1	URB1	254.39	26.296	2.5	4	4	4	1.428	1.212	1.246	0.823	0.474	0.401
O60293	Zinc finger C3H1 domain-containing protein OS=Homo sapiens OX=9606 GN=ZFC3H1	ZFC3H1	226.35	22.164	1.5	2	2	2	1.224	1.136	1.149	0.715	0.764	1.041
O60299	Leucine zipper putative tumor suppressor 3 OS=Homo sapiens OX=9606 GN=LZTS3	LZTS3	71.79	10.011	2.4	1	1	1	NA	NA	NA	NA	NA	NA
O60306	RNA helicase aquarius OS=Homo sapiens OX=9606 GN=AQR	AQR	171.29	6.0411	2.7	4	4	3	1.52	0.993	1.268	0.757	0.755	0.411
O60313	Dynamin-like 120 kDa protein, mitochondrial OS=Homo sapiens OX=9606 GN=OPA1	OPA1	111.63	259.67	44.2	40	67	40	0.977	1.935	0.888	0.573	0.558	0.726
O60318	Germinal-center associated nuclear protein OS=Homo sapiens OX=9606 GN=MCM3AP	MCM3AP	218.4	24.067	3.7	5	5	5	1.155	1.385	0.89	0.972	0.707	1.059
O60331	Phosphatidylinositol 4-phosphate 5-kinase type-1 gamma OS=Homo sapiens OX=9606 GN=PIP5K1C	PIP5K1C	73.259	2.0346	2.4	2	2	1	NA	NA	NA	NA	NA	NA
O60333	Kinesin-like protein KIF1B OS=Homo sapiens OX=9606 GN=KIF1B	KIF1B	204.47	14.807	3.2	5	6	3	0.955	0.851	1.511	0.759	1.049	1.007
O60341	Lysine-specific histone demethylase 1A OS=Homo sapiens OX=9606 GN=KDM1A	KDM1A	92.902	30.91	17.6	13	14	13	1.113	1.23	1.042	0.82	0.997	0.898
O60343	TBC1 domain family member 4 OS=Homo sapiens OX=9606 GN=TBC1D4	TBC1D4	146.56	12.636	3.5	3	3	3	0.927	1.132	1.04	1.341	0.919	1.098
O60353	Frizzled-6 OS=Homo sapiens OX=9606 GN=FZD6	FZD6	79.291	4.2595	2.7	2	3	2	1.335	1.126	0.895	0.76	1.091	1.06
O60361	Putative nucleoside diphosphate kinase OS=Homo sapiens OX=9606 GN=NME2P1	NME2P1	15.529	1.3224	46	7	17	1	NA	NA	NA	NA	NA	NA
O60437	Periplakin OS=Homo sapiens OX=9606 GN=PPL	PPL	204.74	188.38	25.5	38	46	38	1.027	1.516	0.961	0.655	0.973	0.772
O60443	Gasdermin-E OS=Homo sapiens OX=9606 GN=GSDME	GSDME	54.554	22.663	11.3	4	5	4	0.721	0.61	1.16	1.486	1.676	1.404
O60449	Lymphocyte antigen 75 OS=Homo sapiens OX=9606 GN=LY75	LY75	198.31	41.651	7.8	11	13	11	1.044	0.957	1.311	0.774	1.116	1.089
O60462	Neuropilin-2 OS=Homo sapiens OX=9606 GN=NRP2	NRP2	104.83	8.7408	2.5	2	2	2	NA	NA	NA	NA	NA	NA
O60486	Plexin-C1 OS=Homo sapiens OX=9606 GN=PLXNC1	PLXNC1	175.74	1.6983	1.1	2	2	2	0.664	1.06	1.261	0.926	1.711	0.922
O60487	Myelin protein zero-like protein 2 OS=Homo sapiens OX=9606 GN=MPZL2	MPZL2	24.484	2.0962	6	1	1	1	NA	NA	NA	NA	NA	NA
O60488	Long-chain-fatty-acid--CoA ligase 4 OS=Homo sapiens OX=9606 GN=ACSL4	ACSL4	79.187	53.415	16	8	11	7	0.957	0.703	1.279	1.017	1.06	0.898
O60493	Sorting nexin-3 OS=Homo sapiens OX=9606 GN=SNX3	SNX3	18.762	28.834	37	5	11	5	0.77	0.876	1.242	1.061	1.511	1.112
O60496	Docking protein 2 OS=Homo sapiens OX=9606 GN=DOK2	DOK2	45.378	13.008	10	4	5	4	0.597	0.462	1.253	1.126	3.017	0.824
O60499	Syntaxin-10 OS=Homo sapiens OX=9606 GN=STX10	STX10	28.114	40.056	17.7	3	6	3	0.875	1.267	1.439	0.472	1.164	0.664
O60502	Protein O-GlcNAcase OS=Homo sapiens OX=9606 GN=MGEA5	MGEA5	102.91	78.453	22.4	16	19	16	1.187	0.896	1.341	0.709	0.845	0.646
O60504	Vinexin OS=Homo sapiens OX=9606 GN=SORBS3	SORBS3	75.34	23.082	14.3	9	10	9	0.748	0.839	0.765	1.254	0.854	2.901
O60506	Heterogeneous nuclear ribonucleoprotein Q OS=Homo sapiens OX=9606 GN=SYNCRIP	SYNCRIP	69.602	228.6	42.2	25	75	18	0.836	1.59	1.181	0.604	0.947	0.625
O60508	Pre-mRNA-processing factor 17 OS=Homo sapiens OX=9606 GN=CDC40	CDC40	65.521	1.5525	3.3	2	2	2	0.71	1.224	1.364	0.996	1.083	0.788
O60518	Ran-binding protein 6 OS=Homo sapiens OX=9606 GN=RANBP6	RANBP6	124.71	3.0468	2.9	2	4	1	NA	NA	NA	NA	NA	NA
O60524	Nuclear export mediator factor NEMF OS=Homo sapiens OX=9606 GN=NEMF	NEMF	122.95	6.0533	4.2	4	4	4	0.972	1.259	0.979	0.787	1.103	1.295
O60547	GDP-mannose 4,6 dehydratase OS=Homo sapiens OX=9606 GN=GMDS	GMDS	41.949	29.574	33.6	12	13	12	1.416	1.209	1.045	0.776	0.69	0.607
O60563	Cyclin-T1 OS=Homo sapiens OX=9606 GN=CCNT1	CCNT1	80.684	2.9779	2.2	1	1	1	1.126	1.148	1.077	1.045	0.541	1.259
O60566	Mitotic checkpoint serine/threonine-protein kinase BUB1 beta OS=Homo sapiens OX=9606 GN=BUB1B	BUB1B	119.54	2.811	1.8	2	2	2	NA	NA	NA	NA	NA	NA
O60568	Procollagen-lysine,2-oxoglutarate 5-dioxygenase 3 OS=Homo sapiens OX=9606 GN=PLOD3	PLOD3	84.784	59.564	17.1	12	16	12	0.963	0.988	1.39	0.862	1.311	0.72
O60573	Eukaryotic translation initiation factor 4E type 2 OS=Homo sapiens OX=9606 GN=EIF4E2	EIF4E2	28.362	7.1416	4.1	1	2	1	0.941	1.35	1.197	0.654	1.183	0.711
O60583	Cyclin-T2 OS=Homo sapiens OX=9606 GN=CCNT2	CCNT2	81.028	1.4234	1.4	1	1	1	NA	NA	NA	NA	NA	NA
O60603	Toll-like receptor 2 OS=Homo sapiens OX=9606 GN=TLR2	TLR2	89.837	12.438	9.7	6	6	6	0.662	0.706	1.336	0.957	1.51	1.172
O60610	Protein diaphanous homolog 1 OS=Homo sapiens OX=9606 GN=DIAPH1	DIAPH1	141.35	206.92	26.4	29	48	29	1.625	0.878	1.203	0.626	0.724	0.643
O60613	Selenoprotein F OS=Homo sapiens OX=9606 GN=SELENOF	SELENOF	18.092	27.495	17.6	2	7	2	0.827	0.953	1.335	1.142	1.456	0.752
O60637	Tetraspanin-3 OS=Homo sapiens OX=9606 GN=TSPAN3	TSPAN3	28.017	1.1611	3.6	1	1	1	1.36	0.958	1.075	0.969	1.155	0.646
O60645	Exocyst complex component 3 OS=Homo sapiens OX=9606 GN=EXOC3	EXOC3	86.844	48.546	13.2	6	8	6	1.073	1.048	1.173	1.077	0.975	0.883
O60664	Perilipin-3 OS=Homo sapiens OX=9606 GN=PLIN3	PLIN3	47.074	110.45	37.6	13	23	13	0.839	0.951	1.131	1.028	1.401	1.178
O60671	Cell cycle checkpoint protein RAD1 OS=Homo sapiens OX=9606 GN=RAD1	RAD1	31.827	4.2657	8.5	1	1	1	NA	NA	NA	NA	NA	NA
O60678	Protein arginine N-methyltransferase 3 OS=Homo sapiens OX=9606 GN=PRMT3	PRMT3	59.902	5.5369	2.6	1	1	1	1.587	1.25	0.502	0.634	0.735	NA
O60684	Importin subunit alpha-7 OS=Homo sapiens OX=9606 GN=KPNA6	KPNA6	60.029	90.501	24.4	8	16	7	1.119	1.123	1.209	0.955	0.827	0.947
O60687	Sushi repeat-containing protein SRPX2 OS=Homo sapiens OX=9606 GN=SRPX2	SRPX2	52.971	9.5364	6.5	3	4	3	0.95	0.686	0.779	2.396	1.136	1.265
O60701	UDP-glucose 6-dehydrogenase OS=Homo sapiens OX=9606 GN=UGDH	UGDH	55.023	78.394	32	12	17	12	1.005	1.045	1.115	1.062	0.989	0.898
O60711	Leupaxin OS=Homo sapiens OX=9606 GN=LPXN	LPXN	43.332	10.693	14.5	4	4	4	0.921	1.12	0.997	1.212	1.18	1.117
O60716	Catenin delta-1 OS=Homo sapiens OX=9606 GN=CTNND1	CTNND1	108.17	95.957	24.4	21	29	20	1.483	1.145	1.032	0.787	0.605	0.764
O60749	Sorting nexin-2 OS=Homo sapiens OX=9606 GN=SNX2	SNX2	58.47	89.61	30.6	14	25	12	1.097	0.925	1.177	0.957	1.203	0.966
O60762	Dolichol-phosphate mannosyltransferase subunit 1 OS=Homo sapiens OX=9606 GN=DPM1	DPM1	29.634	21.51	35	8	11	8	0.897	1.102	0.861	1.101	1.331	0.914
O60763	General vesicular transport factor p115 OS=Homo sapiens OX=9606 GN=USO1	USO1	107.89	124.05	23.1	20	34	20	1.182	0.917	1.094	0.93	1.067	0.788
O60783	28S ribosomal protein S14, mitochondrial OS=Homo sapiens OX=9606 GN=MRPS14	MRPS14	15.139	16.363	11.7	1	4	1	1.247	1.19	1.125	0.736	1.075	0.993
O60784	Target of Myb protein 1 OS=Homo sapiens OX=9606 GN=TOM1	TOM1	53.818	100.49	25.6	7	10	7	0.798	0.709	1.344	1.296	1.756	0.624
O60825	6-phosphofructo-2-kinase/fructose-2,6-bisphosphatase 2 OS=Homo sapiens OX=9606 GN=PFKFB2	PFKFB2	58.476	18.637	8.1	3	3	3	0.823	1.157	1.108	1.002	1.381	0.84
O60826	Coiled-coil domain-containing protein 22 OS=Homo sapiens OX=9606 GN=CCDC22	CCDC22	70.755	46.156	16.7	10	13	10	1.047	0.83	1.156	1.122	1.214	1.1
O60828	Polyglutamine-binding protein 1 OS=Homo sapiens OX=9606 GN=PQBP1	PQBP1	30.472	11.294	16.2	4	4	4	1.416	1.24	0.896	0.584	0.729	0.623
O60831	PRA1 family protein 2 OS=Homo sapiens OX=9606 GN=PRAF2	PRAF2	19.258	10.367	22.5	3	4	3	0.786	0.826	1.043	1.283	1.271	1.601
O60832	H/ACA ribonucleoprotein complex subunit DKC1 OS=Homo sapiens OX=9606 GN=DKC1	DKC1	57.673	105.68	26.3	13	29	13	1.445	1.108	1.212	0.664	0.811	0.644
O60841	Eukaryotic translation initiation factor 5B OS=Homo sapiens OX=9606 GN=EIF5B	EIF5B	138.83	126.33	17.6	22	30	22	1.013	1.111	1.223	0.838	0.957	0.99
O60861	Growth arrest-specific protein 7 OS=Homo sapiens OX=9606 GN=GAS7	GAS7	54.371	7.5005	6.9	2	2	2	NA	NA	NA	NA	NA	NA
O60869	Endothelial differentiation-related factor 1 OS=Homo sapiens OX=9606 GN=EDF1	EDF1	16.368	18.273	29.1	5	8	5	1.053	1.588	1.207	0.606	0.825	0.727
O60870	DNA/RNA-binding protein KIN17 OS=Homo sapiens OX=9606 GN=KIN	KIN	45.373	2.1456	3.8	1	1	1	NA	NA	NA	NA	NA	NA
O60879	Protein diaphanous homolog 2 OS=Homo sapiens OX=9606 GN=DIAPH2	DIAPH2	125.57	45.823	9.6	9	9	9	1.304	0.721	1.274	0.798	0.899	1.229
O60884	DnaJ homolog subfamily A member 2 OS=Homo sapiens OX=9606 GN=DNAJA2	DNAJA2	45.745	145.11	42	13	33	13	1.224	1.157	1.039	0.818	0.755	0.822
O60885	Bromodomain-containing protein 4 OS=Homo sapiens OX=9606 GN=BRD4	BRD4	152.22	63.45	9.5	11	14	8	1.071	1.386	1.206	0.712	0.663	0.593
O60888	Protein CutA OS=Homo sapiens OX=9606 GN=CUTA	CUTA	19.116	26.586	23.5	4	10	4	1.595	1.248	0.944	0.661	0.476	0.753
O60925	Prefoldin subunit 1 OS=Homo sapiens OX=9606 GN=PFDN1	PFDN1	14.21	8.8375	28.7	4	6	4	1.101	0.994	1.139	0.733	0.914	0.826
O60927	E3 ubiquitin-protein ligase PPP1R11 OS=Homo sapiens OX=9606 GN=PPP1R11	PPP1R11	13.952	2.8701	12.7	1	1	1	NA	NA	NA	NA	NA	NA
O60934	Nibrin OS=Homo sapiens OX=9606 GN=NBN	NBN	84.958	36.933	23.5	13	16	13	1.216	0.92	1.043	0.809	0.721	1.044
O60936	Nucleolar protein 3 OS=Homo sapiens OX=9606 GN=NOL3	NOL3	22.629	8.2104	14.4	2	3	2	0.87	1.14	0.975	1.006	1.25	1.383
O60941	Dystrobrevin beta OS=Homo sapiens OX=9606 GN=DTNB	DTNB	71.355	2.1497	6.2	4	5	1	1.219	1.327	0.905	0.901	0.678	1.114
O60942	mRNA-capping enzyme OS=Homo sapiens OX=9606 GN=RNGTT	RNGTT	68.556	1.3742	1.5	1	1	1	NA	NA	NA	NA	NA	NA
O75015	Low affinity immunoglobulin gamma Fc region receptor III-B OS=Homo sapiens OX=9606 GN=FCGR3B	FCGR3B	26.216	6.6048	8.6	2	2	2	NA	NA	NA	NA	NA	NA
O75023	Leukocyte immunoglobulin-like receptor subfamily B member 5 OS=Homo sapiens OX=9606 GN=LILRB5	LILRB5	64.125	4.9387	2.9	1	1	1	NA	NA	NA	NA	NA	NA
O75027	ATP-binding cassette sub-family B member 7, mitochondrial OS=Homo sapiens OX=9606 GN=ABCB7	ABCB7	82.64	79.103	13.2	8	14	8	1.079	1.173	1.216	0.865	0.777	0.908
O75044	SLIT-ROBO Rho GTPase-activating protein 2 OS=Homo sapiens OX=9606 GN=SRGAP2	SRGAP2	120.87	14.6	6.1	6	6	6	1.087	0.936	1.317	0.961	1.102	0.971
O75051	Plexin-A2 OS=Homo sapiens OX=9606 GN=PLXNA2	PLXNA2	211.1	7.2198	1.7	2	2	2	NA	NA	NA	NA	NA	NA
O75063	Glycosaminoglycan xylosylkinase OS=Homo sapiens OX=9606 GN=FAM20B	FAM20B	46.432	22.498	12	4	4	4	1.179	1.324	0.971	0.867	0.94	0.822
O75064	DENN domain-containing protein 4B OS=Homo sapiens OX=9606 GN=DENND4B	DENND4B	163.84	1.2334	0.7	1	1	1	NA	NA	NA	NA	NA	NA
O75083	WD repeat-containing protein 1 OS=Homo sapiens OX=9606 GN=WDR1	WDR1	66.193	234.7	38.3	21	65	21	0.953	0.812	1.25	0.898	1.202	1.299
O75095	Multiple epidermal growth factor-like domains protein 6 OS=Homo sapiens OX=9606 GN=MEGF6	MEGF6	161.18	1.227	0.6	1	1	1	NA	NA	NA	NA	NA	NA
O75110	Probable phospholipid-transporting ATPase IIA OS=Homo sapiens OX=9606 GN=ATP9A	ATP9A	118.58	3.5919	2.1	2	2	2	0.985	1.188	0.956	0.893	0.657	1.802
O75113	NEDD4-binding protein 1 OS=Homo sapiens OX=9606 GN=N4BP1	N4BP1	100.38	26.572	3.9	2	2	2	0.957	1.154	0.622	1.3	1.199	1.594
O75116	Rho-associated protein kinase 2 OS=Homo sapiens OX=9606 GN=ROCK2	ROCK2	160.9	103.15	24.5	26	31	22	0.881	1.102	0.95	1.014	0.985	1.607
O75122	CLIP-associating protein 2 OS=Homo sapiens OX=9606 GN=CLASP2	CLASP2	141.13	10.095	2.5	3	3	2	1.047	1.171	0.96	1.026	0.965	1.25
O75127	Pentatricopeptide repeat-containing protein 1, mitochondrial OS=Homo sapiens OX=9606 GN=PTCD1	PTCD1	78.855	4.8615	5.7	3	3	3	1.142	1.522	1.194	0.716	0.659	0.396
O75131	Copine-3 OS=Homo sapiens OX=9606 GN=CPNE3	CPNE3	60.13	155.06	32.6	15	28	14	1.492	1.021	0.878	0.907	0.792	1.001
O75143	Autophagy-related protein 13 OS=Homo sapiens OX=9606 GN=ATG13	ATG13	56.571	2.5032	5.8	3	3	3	NA	NA	NA	NA	NA	NA
O75146	Huntingtin-interacting protein 1-related protein OS=Homo sapiens OX=9606 GN=HIP1R	HIP1R	119.39	6.7056	2.2	2	2	2	0.891	1.088	1.143	1.063	1.098	1.14
O75147	Obscurin-like protein 1 OS=Homo sapiens OX=9606 GN=OBSL1	OBSL1	206.94	24.923	4.5	7	7	7	1	1.459	1.008	1.188	0.479	0.937
O75150	E3 ubiquitin-protein ligase BRE1B OS=Homo sapiens OX=9606 GN=RNF40	RNF40	113.65	92.929	13.2	11	14	10	0.952	1.226	0.915	0.981	1.183	1.193
O75151	Lysine-specific demethylase PHF2 OS=Homo sapiens OX=9606 GN=PHF2	PHF2	120.77	8.1154	3.3	3	3	3	0.937	1.031	0.868	1.278	0.976	1.71
O75152	Zinc finger CCCH domain-containing protein 11A OS=Homo sapiens OX=9606 GN=ZC3H11A	ZC3H11A	89.13	39.569	11.1	8	9	8	1.081	1.274	1.065	0.93	0.865	0.913
O75153	Clustered mitochondria protein homolog OS=Homo sapiens OX=9606 GN=CLUH	CLUH	146.67	36.404	15.3	17	17	17	1.106	1.103	1.279	0.749	0.955	0.693
O75155	Cullin-associated NEDD8-dissociated protein 2 OS=Homo sapiens OX=9606 GN=CAND2	CAND2	135.25	4.8764	6	9	14	2	NA	NA	NA	NA	NA	NA
O75164	Lysine-specific demethylase 4A OS=Homo sapiens OX=9606 GN=KDM4A	KDM4A	120.66	4.4873	1.9	2	2	2	0.636	0.709	1.044	1.797	1.632	1.383
O75165	DnaJ homolog subfamily C member 13 OS=Homo sapiens OX=9606 GN=DNAJC13	DNAJC13	254.41	193.83	17.1	33	37	33	0.881	1.079	0.974	1.13	1.445	1.022
O75170	Serine/threonine-protein phosphatase 6 regulatory subunit 2 OS=Homo sapiens OX=9606 GN=PPP6R2	PPP6R2	104.94	1.8997	3	2	2	2	1.072	2.056	1.032	0.162	0.707	0.348
O75175	CCR4-NOT transcription complex subunit 3 OS=Homo sapiens OX=9606 GN=CNOT3	CNOT3	81.871	17.211	7.2	6	7	6	1.125	1.133	0.984	0.897	1.09	0.962
O75177	Calcium-responsive transactivator OS=Homo sapiens OX=9606 GN=SS18L1	SS18L1	42.99	3.1327	3	1	1	1	NA	NA	NA	NA	NA	NA
O75179	Ankyrin repeat domain-containing protein 17 OS=Homo sapiens OX=9606 GN=ANKRD17	ANKRD17	274.25	27.354	4.8	11	12	7	1.301	1.126	1.131	1.044	0.95	0.407
O75182	Paired amphipathic helix protein Sin3b OS=Homo sapiens OX=9606 GN=SIN3B	SIN3B	133.06	10.443	2.8	2	2	2	0.642	1.517	1.081	0.7	0.793	0.523
O75208	Ubiquinone biosynthesis protein COQ9, mitochondrial OS=Homo sapiens OX=9606 GN=COQ9	COQ9	35.509	13.366	13.8	4	6	4	1.028	1.535	0.984	0.719	0.853	0.907
O75223	Gamma-glutamylcyclotransferase OS=Homo sapiens OX=9606 GN=GGCT	GGCT	21.007	66.476	41	7	18	7	1.409	1.219	1.049	0.59	0.907	0.646
O75251	NADH dehydrogenase [ubiquinone] iron-sulfur protein 7, mitochondrial OS=Homo sapiens OX=9606 GN=NDUFS7	NDUFS7	23.563	8.5728	18.3	4	6	4	0.835	1.214	0.848	1.309	1.015	1.512
O75306	NADH dehydrogenase [ubiquinone] iron-sulfur protein 2, mitochondrial OS=Homo sapiens OX=9606 GN=NDUFS2	NDUFS2	52.545	63.013	28.9	12	21	12	0.985	1.232	0.971	0.871	0.92	1.003
O75312	Zinc finger protein ZPR1 OS=Homo sapiens OX=9606 GN=ZPR1	ZPR1	50.925	26.073	22.9	8	8	8	1.311	1.052	1.036	0.94	0.847	0.985
O75323	Protein NipSnap homolog 2 OS=Homo sapiens OX=9606 GN=NIPSNAP2	NIPSNAP2	33.742	20.617	25.9	8	17	6	0.912	1.888	0.71	0.845	0.924	0.803
O75330	Hyaluronan mediated motility receptor OS=Homo sapiens OX=9606 GN=HMMR	HMMR	84.099	2.0313	2.3	1	1	1	NA	NA	NA	NA	NA	NA
O75339	Cartilage intermediate layer protein 1 OS=Homo sapiens OX=9606 GN=CILP	CILP	132.56	65.642	13.6	16	20	16	0.466	0.443	0.778	2.298	2.537	0.886
O75340	Programmed cell death protein 6 OS=Homo sapiens OX=9606 GN=PDCD6	PDCD6	21.868	27.547	32.5	5	6	5	1.209	1.163	0.987	1.143	0.644	0.998
O75347	Tubulin-specific chaperone A OS=Homo sapiens OX=9606 GN=TBCA	TBCA	12.855	60.578	62	11	24	11	1.408	1.09	1.063	0.702	0.879	0.812
O75348	V-type proton ATPase subunit G 1 OS=Homo sapiens OX=9606 GN=ATP6V1G1	ATP6V1G1	13.757	23.441	18.6	3	4	3	0.888	1.009	1.372	0.738	1.422	0.677
O75351	Vacuolar protein sorting-associated protein 4B OS=Homo sapiens OX=9606 GN=VPS4B	VPS4B	49.301	28.536	25.7	8	9	6	0.97	1.127	0.847	1.027	1.273	1.786
O75352	Mannose-P-dolichol utilization defect 1 protein OS=Homo sapiens OX=9606 GN=MPDU1	MPDU1	26.638	2.0901	4	1	1	1	NA	NA	NA	NA	NA	NA
O75356	Ectonucleoside triphosphate diphosphohydrolase 5 OS=Homo sapiens OX=9606 GN=ENTPD5	ENTPD5	47.517	1.3081	2.1	1	2	1	0.947	1.13	0.869	1.412	1.089	1.223
O75362	Zinc finger protein 217 OS=Homo sapiens OX=9606 GN=ZNF217	ZNF217	115.27	2.1467	3.1	3	6	2	1.016	1.229	1.138	0.836	0.94	1
O75367	Core histone macro-H2A.1 OS=Homo sapiens OX=9606 GN=H2AFY	H2AFY	39.617	80.518	32.3	11	22	10	1.202	1.319	0.706	0.832	1.074	1.129
O75368	SH3 domain-binding glutamic acid-rich-like protein OS=Homo sapiens OX=9606 GN=SH3BGRL	SH3BGRL	12.774	51.38	84.2	8	17	8	0.767	0.815	1.317	0.806	1.366	1.678
O75369	Filamin-B OS=Homo sapiens OX=9606 GN=FLNB	FLNB	278.16	323.31	44	97	178	86	1.186	0.837	1.171	0.96	1.198	0.876
O75376	Nuclear receptor corepressor 1 OS=Homo sapiens OX=9606 GN=NCOR1	NCOR1	270.21	1.3621	1.1	2	2	2	NA	NA	NA	NA	NA	NA
O75380	NADH dehydrogenase [ubiquinone] iron-sulfur protein 6, mitochondrial OS=Homo sapiens OX=9606 GN=NDUFS6	NDUFS6	13.711	91.098	56.5	6	12	6	1.023	1.128	1.142	1.083	0.769	0.954
O75381	Peroxisomal membrane protein PEX14 OS=Homo sapiens OX=9606 GN=PEX14	PEX14	41.236	39.387	15.4	5	5	5	1.278	1.406	0.987	0.723	0.832	0.622
O75382	Tripartite motif-containing protein 3 OS=Homo sapiens OX=9606 GN=TRIM3	TRIM3	80.829	1.403	3.2	2	2	2	0.69	0.502	0.487	2.394	2.182	1.843
O75390	Citrate synthase, mitochondrial OS=Homo sapiens OX=9606 GN=CS	CS	51.712	62.374	23	12	29	12	1.131	1.059	1.499	0.683	0.514	0.615
O75391	Sperm-associated antigen 7 OS=Homo sapiens OX=9606 GN=SPAG7	SPAG7	26.034	10.57	10.1	2	3	2	NA	NA	NA	NA	NA	NA
O75396	Vesicle-trafficking protein SEC22b OS=Homo sapiens OX=9606 GN=SEC22B	SEC22B	24.593	90.666	42.3	10	33	10	0.761	1.01	1.14	1.127	1.163	1.125
O75400	Pre-mRNA-processing factor 40 homolog A OS=Homo sapiens OX=9606 GN=PRPF40A	PRPF40A	108.8	95.437	20.7	19	27	18	1.313	1.268	0.929	0.739	0.695	0.599
O75410	Transforming acidic coiled-coil-containing protein 1 OS=Homo sapiens OX=9606 GN=TACC1	TACC1	87.793	8.1705	7.7	4	4	4	1.082	0.915	0.926	1.332	1.121	1.314
O75427	Leucine-rich repeat and calponin homology domain-containing protein 4 OS=Homo sapiens OX=9606 GN=LRCH4	LRCH4	73.449	6.4093	2.5	1	1	1	NA	NA	NA	NA	NA	NA
O75431	Metaxin-2 OS=Homo sapiens OX=9606 GN=MTX2	MTX2	29.763	42.04	20.2	4	10	4	1.074	1.093	0.813	1.041	0.689	0.97
O75436	Vacuolar protein sorting-associated protein 26A OS=Homo sapiens OX=9606 GN=VPS26A	VPS26A	38.169	56.067	21.4	8	10	7	1.142	1.108	0.988	1.08	0.969	1.034
O75438	NADH dehydrogenase [ubiquinone] 1 beta subcomplex subunit 1 OS=Homo sapiens OX=9606 GN=NDUFB1	NDUFB1	6.9611	3.2546	19	1	2	1	NA	NA	NA	NA	NA	NA
O75439	Mitochondrial-processing peptidase subunit beta OS=Homo sapiens OX=9606 GN=PMPCB	PMPCB	54.366	115.65	30.1	13	22	12	1.004	1.221	1.027	0.814	0.911	0.823
O75448	Mediator of RNA polymerase II transcription subunit 24 OS=Homo sapiens OX=9606 GN=MED24	MED24	110.3	5.9741	3.4	3	3	3	1.07	1.252	0.922	1.13	0.898	1.077
O75449	Katanin p60 ATPase-containing subunit A1 OS=Homo sapiens OX=9606 GN=KATNA1	KATNA1	55.964	28.204	8.4	2	2	2	1.267	0.661	1.015	0.727	1.318	NA
O75475	PC4 and SFRS1-interacting protein OS=Homo sapiens OX=9606 GN=PSIP1	PSIP1	60.103	46.628	26.6	14	20	13	1.035	1.165	1.166	1.044	0.725	0.966
O75477	Erlin-1 OS=Homo sapiens OX=9606 GN=ERLIN1	ERLIN1	38.925	18.813	28.6	10	18	6	0.956	0.987	0.752	1.496	1.277	1.738
O75487	Glypican-4 OS=Homo sapiens OX=9606 GN=GPC4	GPC4	62.411	22.219	12.4	5	8	4	1.357	0.59	1.233	0.752	0.917	1.524
O75489	NADH dehydrogenase [ubiquinone] iron-sulfur protein 3, mitochondrial OS=Homo sapiens OX=9606 GN=NDUFS3	NDUFS3	30.241	52.843	39.8	10	21	10	0.998	1.335	1.116	0.924	0.743	0.815
O75494	Serine/arginine-rich splicing factor 10 OS=Homo sapiens OX=9606 GN=SRSF10	SRSF10	31.3	54.682	8.4	2	4	2	1.319	1.344	1.055	0.942	0.709	0.44
O75503	Ceroid-lipofuscinosis neuronal protein 5 OS=Homo sapiens OX=9606 GN=CLN5	CLN5	41.496	16.844	12	3	3	3	0.731	1.413	0.954	0.928	1.393	0.473
O75506	Heat shock factor-binding protein 1 OS=Homo sapiens OX=9606 GN=HSBP1	HSBP1	8.5435	14.031	56.6	3	5	3	1.289	1.15	1.003	1.09	0.775	0.778
O75521	Enoyl-CoA delta isomerase 2, mitochondrial OS=Homo sapiens OX=9606 GN=ECI2	ECI2	43.585	56.308	13.5	6	10	6	1.066	1.222	1.004	1.076	0.682	1.113
O75525	KH domain-containing, RNA-binding, signal transduction-associated protein 3 OS=Homo sapiens OX=9606 GN=KHDRBS3	KHDRBS3	38.799	6.0236	10.7	4	8	2	0.854	1.156	0.432	1.601	1.05	2.237
O75528	Transcriptional adapter 3 OS=Homo sapiens OX=9606 GN=TADA3	TADA3	48.902	24.273	14.6	3	3	3	1.147	1.628	1.037	0.692	0.402	0.816
O75531	Barrier-to-autointegration factor OS=Homo sapiens OX=9606 GN=BANF1	BANF1	10.058	15.706	56.2	4	5	4	1.534	1.031	0.727	1.086	0.801	1.189
O75533	Splicing factor 3B subunit 1 OS=Homo sapiens OX=9606 GN=SF3B1	SF3B1	145.83	316.31	33.3	36	61	36	1.125	1.329	1.07	0.853	0.786	0.785
O75534	Cold shock domain-containing protein E1 OS=Homo sapiens OX=9606 GN=CSDE1	CSDE1	88.884	120.73	26.3	21	30	21	1.298	1.07	1.153	0.794	0.836	0.758
O75556	Mammaglobin-B OS=Homo sapiens OX=9606 GN=SCGB2A1	SCGB2A1	10.884	2.2871	18.9	1	1	1	NA	NA	NA	NA	NA	NA
O75558	Syntaxin-11 OS=Homo sapiens OX=9606 GN=STX11	STX11	33.195	7.4093	11.1	3	4	3	0.836	0.85	1.008	1.056	1.936	1.017
O75563	Src kinase-associated phosphoprotein 2 OS=Homo sapiens OX=9606 GN=SKAP2	SKAP2	41.216	1.9975	5	2	2	2	0.853	1.029	1.01	1.142	1.586	1.088
O75569	Interferon-inducible double-stranded RNA-dependent protein kinase activator A OS=Homo sapiens OX=9606 GN=PRKRA	PRKRA	34.404	28.267	16.9	5	9	5	1.171	0.973	1.199	1.056	0.838	1.006
O75570	Peptide chain release factor 1, mitochondrial OS=Homo sapiens OX=9606 GN=MTRF1	MTRF1	52.305	11.813	4.3	1	1	1	NA	NA	NA	NA	NA	NA
O75586	Mediator of RNA polymerase II transcription subunit 6 OS=Homo sapiens OX=9606 GN=MED6	MED6	28.424	2.737	7.3	2	2	2	1.09	1.405	1.014	0.776	0.898	0.873
O75592	E3 ubiquitin-protein ligase MYCBP2 OS=Homo sapiens OX=9606 GN=MYCBP2	MYCBP2	513.63	15.743	1	3	3	3	0.731	0.808	0.672	0.703	0.971	3.696
O75607	Nucleoplasmin-3 OS=Homo sapiens OX=9606 GN=NPM3	NPM3	19.343	37.901	27.5	3	3	3	1.643	0.893	0.904	0.967	0.883	0.571
O75608	Acyl-protein thioesterase 1 OS=Homo sapiens OX=9606 GN=LYPLA1	LYPLA1	24.669	17.214	17	4	6	4	1.292	0.873	1.081	0.773	1.152	0.967
O75616	GTPase Era, mitochondrial OS=Homo sapiens OX=9606 GN=ERAL1	ERAL1	48.349	18.98	17.6	5	5	5	NA	NA	NA	NA	NA	NA
O75635	Serpin B7 OS=Homo sapiens OX=9606 GN=SERPINB7	SERPINB7	42.904	1.7908	2.6	1	1	1	NA	NA	NA	NA	NA	NA
O75643	U5 small nuclear ribonucleoprotein 200 kDa helicase OS=Homo sapiens OX=9606 GN=SNRNP200	SNRNP200	244.5	221.2	23.8	46	70	46	1.001	1.358	1.104	0.898	0.742	0.801
O75663	TIP41-like protein OS=Homo sapiens OX=9606 GN=TIPRL	TIPRL	31.444	22.917	34.2	8	11	8	0.937	1.188	1.081	0.955	0.953	0.959
O75676	Ribosomal protein S6 kinase alpha-4 OS=Homo sapiens OX=9606 GN=RPS6KA4	RPS6KA4	85.605	9.3349	4.3	3	4	3	1.086	1.057	0.971	1.105	1.028	1.237
O75683	Surfeit locus protein 6 OS=Homo sapiens OX=9606 GN=SURF6	SURF6	41.45	9.3525	5.5	2	3	2	1.674	0.981	1.026	0.967	0.678	0.542
O75688	Protein phosphatase 1B OS=Homo sapiens OX=9606 GN=PPM1B	PPM1B	52.642	10.78	12.7	4	5	4	1.083	1.258	0.82	0.768	1.136	1.433
O75691	Small subunit processome component 20 homolog OS=Homo sapiens OX=9606 GN=UTP20	UTP20	318.38	13.767	2.7	7	7	7	1.385	1.183	0.836	1.112	1.014	0.795
O75694	Nuclear pore complex protein Nup155 OS=Homo sapiens OX=9606 GN=NUP155	NUP155	155.2	148.25	14.2	14	21	14	1.038	1.395	0.885	1.011	0.791	1.096
O75695	Protein XRP2 OS=Homo sapiens OX=9606 GN=RP2	RP2	39.641	6.3613	13.4	4	4	4	0.838	1.271	1.118	0.982	1.269	0.842
O75717	WD repeat and HMG-box DNA-binding protein 1 OS=Homo sapiens OX=9606 GN=WDHD1	WDHD1	125.97	6.0109	1.9	1	1	1	NA	NA	NA	NA	NA	NA
O75718	Cartilage-associated protein OS=Homo sapiens OX=9606 GN=CRTAP	CRTAP	46.561	40.57	17.7	7	7	7	0.805	0.736	1.652	1.032	1.277	0.638
O75746	Calcium-binding mitochondrial carrier protein Aralar1 OS=Homo sapiens OX=9606 GN=SLC25A12	SLC25A12	74.761	43.095	24.3	18	23	14	1.111	1.228	0.863	0.806	0.827	1.364
O75751	Solute carrier family 22 member 3 OS=Homo sapiens OX=9606 GN=SLC22A3	SLC22A3	61.279	1.8161	2.3	1	1	1	0.72	0.67	0.459	0.998	1.004	4.168
O75764	Transcription elongation factor A protein 3 OS=Homo sapiens OX=9606 GN=TCEA3	TCEA3	38.971	12.231	13.5	4	5	4	1.133	1.7	0.868	0.665	0.534	0.706
O75781	Paralemmin-1 OS=Homo sapiens OX=9606 GN=PALM	PALM	42.075	12.036	12.4	4	4	4	0.575	0.66	0.554	2.294	1.121	2.756
O75787	Renin receptor OS=Homo sapiens OX=9606 GN=ATP6AP2	ATP6AP2	39.008	4.6507	9.1	2	2	2	NA	NA	NA	NA	NA	NA
O75792	Ribonuclease H2 subunit A OS=Homo sapiens OX=9606 GN=RNASEH2A	RNASEH2A	33.395	1.3303	5.7	1	1	1	NA	NA	NA	NA	NA	NA
O75794	Cell division cycle protein 123 homolog OS=Homo sapiens OX=9606 GN=CDC123	CDC123	39.134	11.152	13.1	4	5	4	1.455	0.934	0.968	1.031	0.944	0.901
O75817	Ribonuclease P protein subunit p20 OS=Homo sapiens OX=9606 GN=POP7	POP7	15.651	19.566	22.9	3	4	3	NA	NA	NA	NA	NA	NA
O75818	Ribonuclease P protein subunit p40 OS=Homo sapiens OX=9606 GN=RPP40	RPP40	41.833	18.057	10.2	2	2	2	1.055	1.179	1.068	0.839	1.118	1.009
O75821	Eukaryotic translation initiation factor 3 subunit G OS=Homo sapiens OX=9606 GN=EIF3G	EIF3G	35.611	126.31	45	13	22	13	1.108	0.874	1.455	0.719	0.923	0.744
O75822	Eukaryotic translation initiation factor 3 subunit J OS=Homo sapiens OX=9606 GN=EIF3J	EIF3J	29.062	26.324	45	10	13	10	1.285	1.091	1.294	0.663	0.818	0.618
O75828	Carbonyl reductase [NADPH] 3 OS=Homo sapiens OX=9606 GN=CBR3	CBR3	30.85	33.253	41.2	8	11	6	1.427	0.702	1.133	0.837	0.841	0.933
O75832	26S proteasome non-ATPase regulatory subunit 10 OS=Homo sapiens OX=9606 GN=PSMD10	PSMD10	24.428	80.924	33.2	4	6	4	1.061	1.009	0.747	1.049	1.61	1.192
O75844	CAAX prenyl protease 1 homolog OS=Homo sapiens OX=9606 GN=ZMPSTE24	ZMPSTE24	54.812	12.462	13.5	6	8	6	0.914	1.269	1.041	1.072	0.895	0.947
O75864	Protein phosphatase 1 regulatory subunit 37 OS=Homo sapiens OX=9606 GN=PPP1R37	PPP1R37	74.766	16.941	2.6	1	1	1	0.741	1.334	1.116	0.964	1.853	0.352
O75874	Isocitrate dehydrogenase [NADP] cytoplasmic OS=Homo sapiens OX=9606 GN=IDH1	IDH1	46.659	102.67	47.6	21	66	20	1.139	1.051	1.07	0.864	1.243	0.92
O75879	Glutamyl-tRNA(Gln) amidotransferase subunit B, mitochondrial OS=Homo sapiens OX=9606 GN=GATB	GATB	61.863	3.1428	4.8	2	2	2	NA	NA	NA	NA	NA	NA
O75880	Protein SCO1 homolog, mitochondrial OS=Homo sapiens OX=9606 GN=SCO1	SCO1	33.814	3.9056	8	3	4	3	1.204	1.16	0.881	1.587	0.841	0.656
O75881	25-hydroxycholesterol 7-alpha-hydroxylase OS=Homo sapiens OX=9606 GN=CYP7B1	CYP7B1	58.255	2.3653	1.8	1	1	1	0.637	0.854	1.217	0.95	1.504	1.699
O75882	Attractin OS=Homo sapiens OX=9606 GN=ATRN	ATRN	158.54	7.4689	1.4	2	2	2	NA	NA	NA	NA	NA	NA
O75884	Putative hydrolase RBBP9 OS=Homo sapiens OX=9606 GN=RBBP9	RBBP9	21	33.784	14	2	2	2	1.002	1.081	1.073	1.261	0.842	1.135
O75886	Signal transducing adapter molecule 2 OS=Homo sapiens OX=9606 GN=STAM2	STAM2	58.164	33.509	9.5	4	5	3	1.414	1.182	0.523	1.323	1.079	1.072
O75891	Cytosolic 10-formyltetrahydrofolate dehydrogenase OS=Homo sapiens OX=9606 GN=ALDH1L1	ALDH1L1	98.828	11.571	4.9	3	3	2	0.787	0.913	0.623	1.606	1.596	1.881
O75911	Short-chain dehydrogenase/reductase 3 OS=Homo sapiens OX=9606 GN=DHRS3	DHRS3	33.548	2.5959	4.3	1	1	1	NA	NA	NA	NA	NA	NA
O75915	PRA1 family protein 3 OS=Homo sapiens OX=9606 GN=ARL6IP5	ARL6IP5	21.614	101.12	27.7	6	25	6	0.865	1.294	0.625	1.177	1.264	1.638
O75923	Dysferlin OS=Homo sapiens OX=9606 GN=DYSF	DYSF	237.29	140.23	14.6	23	31	21	0.67	1.089	0.82	0.888	1.897	1.418
O75934	Pre-mRNA-splicing factor SPF27 OS=Homo sapiens OX=9606 GN=BCAS2	BCAS2	26.131	18.696	28.9	5	8	5	1.224	1.277	1.071	1.006	0.754	0.609
O75935	Dynactin subunit 3 OS=Homo sapiens OX=9606 GN=DCTN3	DCTN3	21.119	6.8787	17.7	4	7	4	0.918	0.838	1.077	1.133	1.056	1.552
O75937	DnaJ homolog subfamily C member 8 OS=Homo sapiens OX=9606 GN=DNAJC8	DNAJC8	29.841	15.811	22.1	6	11	6	1.034	1.332	1.203	0.706	0.865	0.87
O75940	Survival of motor neuron-related-splicing factor 30 OS=Homo sapiens OX=9606 GN=SMNDC1	SMNDC1	26.711	23.08	13	2	5	2	1.379	1.408	1.118	0.722	0.588	0.456
O75947	ATP synthase subunit d, mitochondrial OS=Homo sapiens OX=9606 GN=ATP5H	ATP5H	18.491	66.831	60.9	9	26	9	1.292	1.434	0.928	0.719	0.631	0.604
O75955	Flotillin-1 OS=Homo sapiens OX=9606 GN=FLOT1	FLOT1	47.355	90.226	36.1	13	25	13	0.855	0.955	1.179	0.982	1.279	0.897
O75962	Triple functional domain protein OS=Homo sapiens OX=9606 GN=TRIO	TRIO	346.9	27.474	3	6	7	6	0.992	1.123	1.121	1.021	1.247	1.093
O75964	ATP synthase subunit g, mitochondrial OS=Homo sapiens OX=9606 GN=ATP5L	ATP5L	11.428	25.202	31.1	4	10	4	1.131	1.406	0.915	0.935	0.696	0.827
O75976	Carboxypeptidase D OS=Homo sapiens OX=9606 GN=CPD	CPD	152.93	27.16	3.8	4	5	4	0.846	1.911	0.818	0.765	1.067	0.624
O75995	SAM and SH3 domain-containing protein 3 OS=Homo sapiens OX=9606 GN=SASH3	SASH3	41.595	4.6909	8.2	2	2	2	NA	NA	NA	NA	NA	NA
O76003	Glutaredoxin-3 OS=Homo sapiens OX=9606 GN=GLRX3	GLRX3	37.432	82.274	36.1	11	18	11	1.497	0.679	1.307	0.672	0.852	0.712
O76021	Ribosomal L1 domain-containing protein 1 OS=Homo sapiens OX=9606 GN=RSL1D1	RSL1D1	54.972	39.16	27.1	14	18	14	1.091	1.313	1.186	0.837	0.791	0.686
O76024	Wolframin OS=Homo sapiens OX=9606 GN=WFS1	WFS1	100.29	52.242	13.3	8	9	8	0.588	0.516	0.889	2.732	0.866	2.531
O76031	ATP-dependent Clp protease ATP-binding subunit clpX-like, mitochondrial OS=Homo sapiens OX=9606 GN=CLPX	CLPX	69.223	49.61	18.5	9	12	9	1.118	1.197	1.439	0.609	0.734	0.554
O76039	Cyclin-dependent kinase-like 5 OS=Homo sapiens OX=9606 GN=CDKL5	CDKL5	115.54	-2	0.9	1	1	1	0.455	1.991	0.829	0.729	1.539	0.806
O76062	Delta(14)-sterol reductase OS=Homo sapiens OX=9606 GN=TM7SF2	TM7SF2	46.405	3.2083	4.8	2	2	2	0.982	1.94	0.509	0.876	0.847	1.117
O76070	Gamma-synuclein OS=Homo sapiens OX=9606 GN=SNCG	SNCG	13.331	127.5	78	11	25	10	0.751	0.695	2.218	0.358	0.431	0.485
O76071	Probable cytosolic iron-sulfur protein assembly protein CIAO1 OS=Homo sapiens OX=9606 GN=CIAO1	CIAO1	37.84	50.386	22.7	5	7	5	1.21	0.909	1.125	0.927	1.078	0.754
O76094	Signal recognition particle subunit SRP72 OS=Homo sapiens OX=9606 GN=SRP72	SRP72	74.605	70.292	26.4	16	24	16	1.335	0.991	1.053	0.986	0.929	0.672
O76095	Protein JTB OS=Homo sapiens OX=9606 GN=JTB	JTB	16.358	3.0685	8.9	1	1	1	1.206	0.938	1.279	1.107	0.897	0.634
O94760	N(G),N(G)-dimethylarginine dimethylaminohydrolase 1 OS=Homo sapiens OX=9606 GN=DDAH1	DDAH1	31.121	24.944	19.6	5	5	5	1.208	0.99	0.987	1.117	0.489	1.612
O94762	ATP-dependent DNA helicase Q5 OS=Homo sapiens OX=9606 GN=RECQL5	RECQL5	108.86	6.6813	5.5	5	5	5	1.254	1.062	1.088	0.721	0.643	1.396
O94763	Unconventional prefoldin RPB5 interactor 1 OS=Homo sapiens OX=9606 GN=URI1	URI1	59.832	12.77	11.4	5	6	5	1.218	0.892	1.627	0.775	0.564	0.545
O94769	Extracellular matrix protein 2 OS=Homo sapiens OX=9606 GN=ECM2	ECM2	79.788	11.013	4.9	3	3	3	0.479	0.447	0.521	4.714	0.737	1.269
O94776	Metastasis-associated protein MTA2 OS=Homo sapiens OX=9606 GN=MTA2	MTA2	75.022	90.817	32.9	21	28	18	0.848	1.272	0.959	0.766	0.759	0.755
O94804	Serine/threonine-protein kinase 10 OS=Homo sapiens OX=9606 GN=STK10	STK10	112.13	63.351	12.1	10	10	10	0.918	0.776	1.185	0.815	1.815	0.602
O94806	Serine/threonine-protein kinase D3 OS=Homo sapiens OX=9606 GN=PRKD3	PRKD3	100.47	2.1452	1	1	1	1	NA	NA	NA	NA	NA	NA
O94811	Tubulin polymerization-promoting protein OS=Homo sapiens OX=9606 GN=TPPP	TPPP	23.693	2.8818	7.3	1	1	1	NA	NA	NA	NA	NA	NA
O94813	Slit homolog 2 protein OS=Homo sapiens OX=9606 GN=SLIT2	SLIT2	169.87	4.1178	1.6	1	1	1	0.975	0.762	0.715	1.212	1.904	NA
O94822	E3 ubiquitin-protein ligase listerin OS=Homo sapiens OX=9606 GN=LTN1	LTN1	200.55	6.862	2.9	4	4	4	0.798	1.168	0.914	1.416	1.374	1.056
O94826	Mitochondrial import receptor subunit TOM70 OS=Homo sapiens OX=9606 GN=TOMM70	TOMM70	67.454	68.326	35.7	21	30	21	1.374	1.297	0.908	0.725	0.695	0.719
O94832	Unconventional myosin-Id OS=Homo sapiens OX=9606 GN=MYO1D	MYO1D	116.2	59.246	22.4	21	31	21	0.719	0.89	0.866	1.691	1.01	1.922
O94851	[F-actin]-monooxygenase MICAL2 OS=Homo sapiens OX=9606 GN=MICAL2	MICAL2	126.69	18.441	3.8	2	3	1	0.9	1.163	1.194	0.664	0.661	NA
O94855	Protein transport protein Sec24D OS=Homo sapiens OX=9606 GN=SEC24D	SEC24D	113.01	82.31	13.2	11	13	11	0.811	0.764	1.295	1.24	1.487	1.067
O94874	E3 UFM1-protein ligase 1 OS=Homo sapiens OX=9606 GN=UFL1	UFL1	89.594	112.97	35.1	25	30	24	0.861	0.912	1.27	1.205	1.028	1.016
O94875	Sorbin and SH3 domain-containing protein 2 OS=Homo sapiens OX=9606 GN=SORBS2	SORBS2	124.11	67.466	12.3	12	14	11	0.598	0.754	0.549	1.707	0.649	3.6
O94880	PHD finger protein 14 OS=Homo sapiens OX=9606 GN=PHF14	PHF14	100.05	5.9907	3.2	3	4	3	1.069	1.297	0.977	0.833	0.813	1.257
O94885	SAM and SH3 domain-containing protein 1 OS=Homo sapiens OX=9606 GN=SASH1	SASH1	136.65	5.0643	2.1	2	2	1	1	0.968	0.351	1.16	2.169	1.879
O94886	CSC1-like protein 1 OS=Homo sapiens OX=9606 GN=TMEM63A	TMEM63A	92.125	-2	1.1	1	1	1	0.951	1.079	0.9	1.114	1.356	1.302
O94887	FERM, ARHGEF and pleckstrin domain-containing protein 2 OS=Homo sapiens OX=9606 GN=FARP2	FARP2	119.89	6.0995	2	2	2	2	1.337	0.812	0.858	1.068	0.953	1.614
O94888	UBX domain-containing protein 7 OS=Homo sapiens OX=9606 GN=UBXN7	UBXN7	54.862	39.995	14.5	6	8	6	1.09	1.194	1.033	0.93	1.017	0.991
O94900	Thymocyte selection-associated high mobility group box protein TOX OS=Homo sapiens OX=9606 GN=TOX	TOX	57.512	2.24	2.5	1	1	1	NA	NA	NA	NA	NA	NA
O94901	SUN domain-containing protein 1 OS=Homo sapiens OX=9606 GN=SUN1	SUN1	90.063	73.178	19	10	13	10	0.784	1.195	0.703	1.349	0.838	1.378
O94903	Pyridoxal phosphate homeostasis protein OS=Homo sapiens OX=9606 GN=PLPBP	PLPBP	30.344	15.074	21.5	6	8	6	0.701	1.238	0.891	1.266	1.272	1.361
O94905	Erlin-2 OS=Homo sapiens OX=9606 GN=ERLIN2	ERLIN2	37.839	140.72	36.6	14	28	10	0.788	1.413	0.58	1.881	0.916	1.114
O94906	Pre-mRNA-processing factor 6 OS=Homo sapiens OX=9606 GN=PRPF6	PRPF6	106.92	98.291	27	23	24	23	1.006	1.542	1.08	0.826	0.727	0.736
O94913	Pre-mRNA cleavage complex 2 protein Pcf11 OS=Homo sapiens OX=9606 GN=PCF11	PCF11	173.05	5.5877	2.4	3	3	3	NA	NA	NA	NA	NA	NA
O94915	Protein furry homolog-like OS=Homo sapiens OX=9606 GN=FRYL	FRYL	339.59	13.767	1.7	4	4	4	1.434	1.085	1.038	0.811	0.992	0.647
O94919	Endonuclease domain-containing 1 protein OS=Homo sapiens OX=9606 GN=ENDOD1	ENDOD1	55.016	95.74	26.6	9	14	9	0.829	1.113	0.759	1.422	1.022	1.909
O94925	Glutaminase kidney isoform, mitochondrial OS=Homo sapiens OX=9606 GN=GLS	GLS	73.46	1.9743	1.3	1	2	1	0.83	0.766	1.342	1.448	1.009	1.147
O94966	Ubiquitin carboxyl-terminal hydrolase 19 OS=Homo sapiens OX=9606 GN=USP19	USP19	145.65	21.771	4.8	4	4	4	1.071	1.38	1.037	0.817	0.833	0.84
O94973	AP-2 complex subunit alpha-2 OS=Homo sapiens OX=9606 GN=AP2A2	AP2A2	103.96	67.991	24.2	21	35	14	0.993	1.049	1.008	1.175	1.342	1.08
O94979	Protein transport protein Sec31A OS=Homo sapiens OX=9606 GN=SEC31A	SEC31A	133.01	164.26	19.2	20	30	20	0.899	0.907	1.347	1.031	1.138	0.843
O94985	Calsyntenin-1 OS=Homo sapiens OX=9606 GN=CLSTN1	CLSTN1	109.79	24.087	2.9	2	2	2	1.096	1.164	0.691	0.812	1.291	NA
O94992	Protein HEXIM1 OS=Homo sapiens OX=9606 GN=HEXIM1	HEXIM1	40.623	30.615	25.3	5	5	5	0.793	1.422	0.833	1.069	1.022	1.272
O95049	Tight junction protein ZO-3 OS=Homo sapiens OX=9606 GN=TJP3	TJP3	101.4	10.527	5.8	4	5	4	1.691	1.17	0.758	0.766	0.972	0.671
O95071	E3 ubiquitin-protein ligase UBR5 OS=Homo sapiens OX=9606 GN=UBR5	UBR5	309.35	31.529	4.9	10	12	10	1.341	1.08	0.98	0.996	0.855	0.874
O95072	Meiotic recombination protein REC8 homolog OS=Homo sapiens OX=9606 GN=REC8	REC8	62.613	4.4852	3.5	1	1	1	NA	NA	NA	NA	NA	NA
O95081	Arf-GAP domain and FG repeat-containing protein 2 OS=Homo sapiens OX=9606 GN=AGFG2	AGFG2	48.962	6.0611	7.9	4	4	3	1.061	0.982	1.492	1.098	0.415	0.824
O95104	Splicing factor, arginine/serine-rich 15 OS=Homo sapiens OX=9606 GN=SCAF4	SCAF4	125.87	23.011	8.9	6	7	6	1.232	1.216	1.061	0.545	NA	0.306
O95139	NADH dehydrogenase [ubiquinone] 1 beta subcomplex subunit 6 OS=Homo sapiens OX=9606 GN=NDUFB6	NDUFB6	15.489	21.938	37.5	5	9	5	1.013	1.16	0.943	0.871	1.262	1.155
O95140	Mitofusin-2 OS=Homo sapiens OX=9606 GN=MFN2	MFN2	86.401	44.208	19.6	11	12	11	1.466	1.099	0.958	0.893	0.985	0.9
O95149	Snurportin-1 OS=Homo sapiens OX=9606 GN=SNUPN	SNUPN	41.142	1.6989	2.8	1	2	1	0.917	1.285	1.131	0.838	0.893	1.144
O95155	Ubiquitin conjugation factor E4 B OS=Homo sapiens OX=9606 GN=UBE4B	UBE4B	146.18	29.589	4.1	3	4	3	1.187	0.995	1.33	0.881	0.864	0.706
O95163	Elongator complex protein 1 OS=Homo sapiens OX=9606 GN=ELP1	ELP1	150.25	46.285	9.2	10	11	10	1.011	1.26	1.119	0.839	1.005	0.958
O95168	NADH dehydrogenase [ubiquinone] 1 beta subcomplex subunit 4 OS=Homo sapiens OX=9606 GN=NDUFB4	NDUFB4	15.208	13.801	21.7	2	5	2	0.963	1.185	0.984	1.111	0.917	1.153
O95169	NADH dehydrogenase [ubiquinone] 1 beta subcomplex subunit 8, mitochondrial OS=Homo sapiens OX=9606 GN=NDUFB8	NDUFB8	21.766	14.313	26.9	4	8	4	1.027	1.174	1.144	1.015	0.873	0.927
O95182	NADH dehydrogenase [ubiquinone] 1 alpha subcomplex subunit 7 OS=Homo sapiens OX=9606 GN=NDUFA7	NDUFA7	12.551	35.529	52.2	6	8	6	1.066	1.344	0.977	0.782	0.934	0.909
O95183	Vesicle-associated membrane protein 5 OS=Homo sapiens OX=9606 GN=VAMP5	VAMP5	12.805	9.4308	27.6	3	4	3	0.952	1.154	1.176	0.852	1.118	1.002
O95190	Ornithine decarboxylase antizyme 2 OS=Homo sapiens OX=9606 GN=OAZ2	OAZ2	21.011	2.7902	6.9	1	1	1	0.683	0.951	1.036	NA	0.939	NA
O95197	Reticulon-3 OS=Homo sapiens OX=9606 GN=RTN3	RTN3	112.61	6.016	1.8	2	4	2	0.904	1.113	1.067	1.229	1.065	1.105
O95202	Mitochondrial proton/calcium exchanger protein OS=Homo sapiens OX=9606 GN=LETM1	LETM1	83.353	138.99	24.2	15	25	15	1.483	1.117	1.148	0.745	0.676	0.809
O95218	Zinc finger Ran-binding domain-containing protein 2 OS=Homo sapiens OX=9606 GN=ZRANB2	ZRANB2	37.404	12.73	16.1	5	8	5	1.186	1.224	1.22	0.609	0.713	0.597
O95219	Sorting nexin-4 OS=Homo sapiens OX=9606 GN=SNX4	SNX4	51.908	24.897	13.6	6	7	6	0.946	1.032	1.208	1.024	0.913	0.809
O95232	Luc7-like protein 3 OS=Homo sapiens OX=9606 GN=LUC7L3	LUC7L3	51.466	62.256	33.3	15	20	15	1.095	1.369	1.05	0.811	0.937	0.598
O95235	Kinesin-like protein KIF20A OS=Homo sapiens OX=9606 GN=KIF20A	KIF20A	100.28	5.8664	2.9	2	2	2	NA	NA	NA	NA	NA	NA
O95236	Apolipoprotein L3 OS=Homo sapiens OX=9606 GN=APOL3	APOL3	44.278	25.657	15.7	6	6	5	1.087	0.82	0.963	1.23	1.572	1.074
O95239	Chromosome-associated kinesin KIF4A OS=Homo sapiens OX=9606 GN=KIF4A	KIF4A	139.88	20.556	5.5	5	5	5	0.819	0.938	0.987	1.148	1.794	1.19
O95248	Myotubularin-related protein 5 OS=Homo sapiens OX=9606 GN=SBF1	SBF1	208.44	27.399	4.9	8	9	7	0.718	0.975	0.932	1.173	1.212	1.856
O95249	Golgi SNAP receptor complex member 1 OS=Homo sapiens OX=9606 GN=GOSR1	GOSR1	28.612	13.586	12.4	3	3	3	0.984	1.38	1.095	0.772	1.076	0.781
O95251	Histone acetyltransferase KAT7 OS=Homo sapiens OX=9606 GN=KAT7	KAT7	70.642	6.4571	2.8	1	2	1	0.976	1.324	0.844	0.748	0.909	NA
O95260	Arginyl-tRNA--protein transferase 1 OS=Homo sapiens OX=9606 GN=ATE1	ATE1	59.09	26.418	11.2	4	4	4	NA	NA	NA	NA	NA	NA
O95278	Laforin OS=Homo sapiens OX=9606 GN=EPM2A	EPM2A	37.157	1.7538	12.4	1	1	1	NA	0.81	NA	NA	NA	NA
O95292	Vesicle-associated membrane protein-associated protein B/C OS=Homo sapiens OX=9606 GN=VAPB	VAPB	27.228	24.028	25.9	7	11	6	1.15	1.099	1.102	0.932	0.788	1.121
O95294	RasGAP-activating-like protein 1 OS=Homo sapiens OX=9606 GN=RASAL1	RASAL1	90.015	2.2645	1.2	1	1	1	0.908	1.909	1.075	0.814	0.572	0.33
O95295	SNARE-associated protein Snapin OS=Homo sapiens OX=9606 GN=SNAPIN	SNAPIN	14.874	10.584	16.2	2	4	2	0.987	0.943	1.086	0.992	1.109	1.626
O95297	Myelin protein zero-like protein 1 OS=Homo sapiens OX=9606 GN=MPZL1	MPZL1	29.082	2.6124	7.4	2	2	2	NA	NA	NA	NA	NA	NA
O95298	NADH dehydrogenase [ubiquinone] 1 subunit C2 OS=Homo sapiens OX=9606 GN=NDUFC2	NDUFC2	14.187	13.546	37.8	7	11	7	1.104	1.141	1.074	1.061	0.802	1.146
O95299	NADH dehydrogenase [ubiquinone] 1 alpha subcomplex subunit 10, mitochondrial OS=Homo sapiens OX=9606 GN=NDUFA10	NDUFA10	40.75	24.403	22.8	10	16	10	0.955	1.214	1.279	0.847	0.707	0.83
O95302	Peptidyl-prolyl cis-trans isomerase FKBP9 OS=Homo sapiens OX=9606 GN=FKBP9	FKBP9	63.083	43.737	24	12	17	12	0.984	0.846	1.302	1.249	1.134	0.799
O95319	CUGBP Elav-like family member 2 OS=Homo sapiens OX=9606 GN=CELF2	CELF2	54.284	5.6988	5.5	3	4	2	0.817	0.761	1.094	1.363	1.685	1.193
O95336	6-phosphogluconolactonase OS=Homo sapiens OX=9606 GN=PGLS	PGLS	27.547	74.663	39.1	7	21	7	0.681	2.229	0.849	0.596	0.769	0.547
O95340	Bifunctional 3'-phosphoadenosine 5'-phosphosulfate synthase 2 OS=Homo sapiens OX=9606 GN=PAPSS2	PAPSS2	69.5	19.287	13.4	7	9	7	0.786	0.976	0.996	1.474	1.648	0.955
O95347	Structural maintenance of chromosomes protein 2 OS=Homo sapiens OX=9606 GN=SMC2	SMC2	135.65	66.349	13.7	15	18	15	1.077	1.427	1.358	0.562	0.681	0.511
O95352	Ubiquitin-like modifier-activating enzyme ATG7 OS=Homo sapiens OX=9606 GN=ATG7	ATG7	77.959	22.93	17.1	9	13	9	0.968	0.943	1.156	1.101	1.239	1.008
O95363	Phenylalanine--tRNA ligase, mitochondrial OS=Homo sapiens OX=9606 GN=FARS2	FARS2	52.356	4.893	6.7	3	3	3	NA	NA	NA	NA	NA	NA
O95365	Zinc finger and BTB domain-containing protein 7A OS=Homo sapiens OX=9606 GN=ZBTB7A	ZBTB7A	61.438	1.258	2.9	1	1	1	NA	NA	NA	NA	NA	NA
O95372	Acyl-protein thioesterase 2 OS=Homo sapiens OX=9606 GN=LYPLA2	LYPLA2	24.737	21.256	21.2	5	8	5	1.533	1.108	1.065	0.745	0.756	0.76
O95373	Importin-7 OS=Homo sapiens OX=9606 GN=IPO7	IPO7	119.52	120.51	13.8	11	21	11	1.313	1.049	1.011	0.886	0.793	0.897
O95376	E3 ubiquitin-protein ligase ARIH2 OS=Homo sapiens OX=9606 GN=ARIH2	ARIH2	57.818	29.159	6.7	2	3	2	1.363	1.103	0.858	0.859	1.035	0.728
O95379	Tumor necrosis factor alpha-induced protein 8 OS=Homo sapiens OX=9606 GN=TNFAIP8	TNFAIP8	23.003	34.13	26.8	4	8	4	0.855	1.227	1.078	0.615	1.441	1.054
O95394	Phosphoacetylglucosamine mutase OS=Homo sapiens OX=9606 GN=PGM3	PGM3	59.851	40.164	23.8	11	15	11	0.834	0.984	1.137	1.102	1.268	0.967
O95396	Adenylyltransferase and sulfurtransferase MOCS3 OS=Homo sapiens OX=9606 GN=MOCS3	MOCS3	49.669	22.004	23.3	7	7	7	1.078	1.13	0.994	0.756	0.892	1.553
O95398	Rap guanine nucleotide exchange factor 3 OS=Homo sapiens OX=9606 GN=RAPGEF3	RAPGEF3	103.75	5.328	3.3	2	2	2	0.523	0.924	1.304	0.642	NA	NA
O95399	Urotensin-2 OS=Homo sapiens OX=9606 GN=UTS2	UTS2	14.295	1.3346	6.5	1	1	1	0.96	1.134	1.084	1.052	1.204	0.946
O95400	CD2 antigen cytoplasmic tail-binding protein 2 OS=Homo sapiens OX=9606 GN=CD2BP2	CD2BP2	37.646	69.739	37	8	12	8	1.027	1.346	1.148	0.878	0.863	0.77
O95425	Supervillin OS=Homo sapiens OX=9606 GN=SVIL	SVIL	247.74	96.906	12.1	17	18	17	0.871	0.881	0.815	1.755	0.962	1.68
O95429	BAG family molecular chaperone regulator 4 OS=Homo sapiens OX=9606 GN=BAG4	BAG4	49.593	12.333	4.8	3	3	3	0.952	1.512	0.995	0.977	0.78	0.884
O95433	Activator of 90 kDa heat shock protein ATPase homolog 1 OS=Homo sapiens OX=9606 GN=AHSA1	AHSA1	38.274	55.753	39.6	10	13	10	1.358	0.863	0.994	0.884	1.031	0.802
O95436	Sodium-dependent phosphate transport protein 2B OS=Homo sapiens OX=9606 GN=SLC34A2	SLC34A2	75.759	9.6519	4.6	3	4	3	0.606	1.259	1.684	1.229	0.646	0.355
O95445	Apolipoprotein M OS=Homo sapiens OX=9606 GN=APOM	APOM	21.253	3.2497	13.8	3	4	3	NA	NA	NA	NA	NA	NA
O95453	Poly(A)-specific ribonuclease PARN OS=Homo sapiens OX=9606 GN=PARN	PARN	73.45	23.266	18.9	8	9	8	1.223	1.064	1.012	0.922	1.066	0.864
O95456	Proteasome assembly chaperone 1 OS=Homo sapiens OX=9606 GN=PSMG1	PSMG1	32.854	2.0172	8	2	2	2	NA	NA	NA	NA	NA	NA
O95466	Formin-like protein 1 OS=Homo sapiens OX=9606 GN=FMNL1	FMNL1	121.85	65.727	14.8	14	16	12	0.829	0.788	1.255	1.014	1.829	0.828
O95470	Sphingosine-1-phosphate lyase 1 OS=Homo sapiens OX=9606 GN=SGPL1	SGPL1	63.523	44.659	26.2	14	18	14	0.889	1.145	1.388	0.917	0.958	0.642
O95477	ATP-binding cassette sub-family A member 1 OS=Homo sapiens OX=9606 GN=ABCA1	ABCA1	254.3	1.7974	0.7	1	1	1	NA	NA	NA	NA	NA	NA
O95478	Ribosome biogenesis protein NSA2 homolog OS=Homo sapiens OX=9606 GN=NSA2	NSA2	30.065	1.3556	3.5	1	1	1	NA	NA	NA	NA	NA	NA
O95479	GDH/6PGL endoplasmic bifunctional protein OS=Homo sapiens OX=9606 GN=H6PD	H6PD	88.892	55.536	16.3	12	14	12	1.031	1.266	0.953	0.979	0.99	0.982
O95486	Protein transport protein Sec24A OS=Homo sapiens OX=9606 GN=SEC24A	SEC24A	119.75	15.045	5.3	5	6	5	0.902	0.975	1.112	1.141	1.28	0.989
O95487	Protein transport protein Sec24B OS=Homo sapiens OX=9606 GN=SEC24B	SEC24B	137.42	9.0309	3.5	4	4	4	1.174	1.024	1.09	1.004	1.022	0.953
O95528	Solute carrier family 2, facilitated glucose transporter member 10 OS=Homo sapiens OX=9606 GN=SLC2A10	SLC2A10	56.911	1.4127	2.4	1	1	1	NA	NA	NA	NA	NA	NA
O95551	Tyrosyl-DNA phosphodiesterase 2 OS=Homo sapiens OX=9606 GN=TDP2	TDP2	40.929	12.355	15.7	5	5	5	NA	NA	NA	NA	NA	NA
O95571	Persulfide dioxygenase ETHE1, mitochondrial OS=Homo sapiens OX=9606 GN=ETHE1	ETHE1	27.873	20.516	24.4	5	7	5	1.047	0.932	1.131	0.906	1.439	0.846
O95573	Long-chain-fatty-acid--CoA ligase 3 OS=Homo sapiens OX=9606 GN=ACSL3	ACSL3	80.419	32.069	18.8	10	13	9	1.044	0.949	0.999	1.081	1.379	0.888
O95602	DNA-directed RNA polymerase I subunit RPA1 OS=Homo sapiens OX=9606 GN=POLR1A	POLR1A	194.81	11.879	4.2	5	5	5	1.022	2.112	0.478	0.669	0.808	1.005
O95613	Pericentrin OS=Homo sapiens OX=9606 GN=PCNT	PCNT	378.03	33.561	2.8	6	6	6	0.863	0.984	0.868	1.233	1.222	1.766
O95619	YEATS domain-containing protein 4 OS=Homo sapiens OX=9606 GN=YEATS4	YEATS4	26.499	3.486	12.8	3	3	3	1.184	1.48	0.891	0.959	0.791	0.727
O95625	Zinc finger and BTB domain-containing protein 11 OS=Homo sapiens OX=9606 GN=ZBTB11	ZBTB11	119.38	2.4001	1.1	1	1	1	NA	NA	NA	NA	NA	NA
O95628	CCR4-NOT transcription complex subunit 4 OS=Homo sapiens OX=9606 GN=CNOT4	CNOT4	63.509	2.8789	3.8	2	2	2	NA	NA	NA	NA	NA	NA
O95630	STAM-binding protein OS=Homo sapiens OX=9606 GN=STAMBP	STAMBP	48.076	17.245	13.2	5	5	5	NA	NA	NA	NA	NA	NA
O95671	N-acetylserotonin O-methyltransferase-like protein OS=Homo sapiens OX=9606 GN=ASMTL	ASMTL	68.856	9.0533	10.1	6	7	6	1.295	0.592	1.135	1.546	0.925	1.051
O95674	Phosphatidate cytidylyltransferase 2 OS=Homo sapiens OX=9606 GN=CDS2	CDS2	51.417	33.001	10.3	3	4	3	0.918	1.011	0.93	1.135	1.122	1.712
O95684	FGFR1 oncogene partner OS=Homo sapiens OX=9606 GN=FGFR1OP	FGFR1OP	43.064	4.6906	5.3	1	1	1	NA	NA	NA	NA	NA	NA
O95685	Protein phosphatase 1 regulatory subunit 3D OS=Homo sapiens OX=9606 GN=PPP1R3D	PPP1R3D	32.559	6.7995	12.7	3	3	3	0.934	1.037	1.146	1.2	1.172	0.931
O95714	E3 ubiquitin-protein ligase HERC2 OS=Homo sapiens OX=9606 GN=HERC2	HERC2	527.22	3.4273	0.4	2	2	2	0.959	0.817	1.58	0.685	0.646	1.388
O95716	Ras-related protein Rab-3D OS=Homo sapiens OX=9606 GN=RAB3D	RAB3D	24.267	39.357	20.1	6	10	6	0.839	1.027	1.506	0.734	0.847	0.785
O95721	Synaptosomal-associated protein 29 OS=Homo sapiens OX=9606 GN=SNAP29	SNAP29	28.97	33.641	22.1	4	6	4	0.753	1.047	1.122	0.909	1.57	1.061
O95747	Serine/threonine-protein kinase OSR1 OS=Homo sapiens OX=9606 GN=OXSR1	OXSR1	58.022	69.21	21.1	9	14	8	1.109	1.441	1.02	0.685	1	0.726
O95749	Geranylgeranyl pyrophosphate synthase OS=Homo sapiens OX=9606 GN=GGPS1	GGPS1	34.87	3.8844	7.3	2	2	2	NA	NA	NA	NA	NA	NA
O95755	Ras-related protein Rab-36 OS=Homo sapiens OX=9606 GN=RAB36	RAB36	36.322	9.919	4.8	1	1	1	NA	NA	NA	NA	NA	NA
O95757	Heat shock 70 kDa protein 4L OS=Homo sapiens OX=9606 GN=HSPA4L	HSPA4L	94.511	6.9308	5.6	4	5	2	1.459	0.845	1.043	0.941	0.94	1.004
O95758	Polypyrimidine tract-binding protein 3 OS=Homo sapiens OX=9606 GN=PTBP3	PTBP3	59.689	7.4078	8.9	5	5	4	0.925	1.229	1.059	1.384	0.916	0.811
O95759	TBC1 domain family member 8 OS=Homo sapiens OX=9606 GN=TBC1D8	TBC1D8	130.83	3.6037	1.8	1	1	1	NA	NA	NA	NA	NA	NA
O95772	STARD3 N-terminal-like protein OS=Homo sapiens OX=9606 GN=STARD3NL	STARD3NL	26.654	1.9306	4.3	1	1	1	NA	NA	NA	NA	NA	NA
O95777	U6 snRNA-associated Sm-like protein LSm8 OS=Homo sapiens OX=9606 GN=LSM8	LSM8	10.403	58.427	52.1	3	9	3	1.55	1.407	0.878	0.737	0.539	0.527
O95782	AP-2 complex subunit alpha-1 OS=Homo sapiens OX=9606 GN=AP2A1	AP2A1	107.54	156.26	30.8	28	45	21	0.86	0.912	1.04	1.474	1.023	1.42
O95785	Protein Wiz OS=Homo sapiens OX=9606 GN=WIZ	WIZ	178.67	37.861	6.2	7	8	7	1.044	1.179	1.12	0.98	0.908	0.761
O95786	Probable ATP-dependent RNA helicase DDX58 OS=Homo sapiens OX=9606 GN=DDX58	DDX58	106.6	58.299	21	20	26	20	1.03	0.684	1.228	1.783	0.948	0.651
O95793	Double-stranded RNA-binding protein Staufen homolog 1 OS=Homo sapiens OX=9606 GN=STAU1	STAU1	63.182	56.003	24.8	12	18	9	1.048	1.147	1.149	0.77	1.062	0.894
O95801	Tetratricopeptide repeat protein 4 OS=Homo sapiens OX=9606 GN=TTC4	TTC4	44.678	29	13.7	3	4	3	0.937	1.402	1.222	0.76	0.896	0.722
O95810	Caveolae-associated protein 2 OS=Homo sapiens OX=9606 GN=CAVIN2	CAVIN2	47.173	66.368	13.6	4	10	4	0.505	0.988	0.433	2.611	0.535	2.58
O95816	BAG family molecular chaperone regulator 2 OS=Homo sapiens OX=9606 GN=BAG2	BAG2	23.772	61.02	32.7	7	10	7	0.538	0.706	1.047	2.08	0.906	2.088
O95817	BAG family molecular chaperone regulator 3 OS=Homo sapiens OX=9606 GN=BAG3	BAG3	61.594	21.457	13.9	7	9	7	0.644	0.741	1.347	1.335	1.04	1.697
O95819	Mitogen-activated protein kinase kinase kinase kinase 4 OS=Homo sapiens OX=9606 GN=MAP4K4	MAP4K4	142.1	2.0001	3.1	5	6	2	0.716	0.879	1.102	1.247	1.08	1.863
O95822	Malonyl-CoA decarboxylase, mitochondrial OS=Homo sapiens OX=9606 GN=MLYCD	MLYCD	55.003	4.7253	4.3	2	2	2	0.89	1.084	1.277	1.007	0.955	1.036
O95825	Quinone oxidoreductase-like protein 1 OS=Homo sapiens OX=9606 GN=CRYZL1	CRYZL1	38.696	110.14	27.8	6	7	6	1.197	1.037	1.033	0.962	0.923	0.984
O95831	Apoptosis-inducing factor 1, mitochondrial OS=Homo sapiens OX=9606 GN=AIFM1	AIFM1	66.9	157.04	39	19	49	19	1.131	1.194	1.46	0.635	0.539	0.616
O95834	Echinoderm microtubule-associated protein-like 2 OS=Homo sapiens OX=9606 GN=EML2	EML2	70.678	16.89	8.8	6	8	6	1.004	0.945	1.297	0.913	1.3	0.918
O95858	Tetraspanin-15 OS=Homo sapiens OX=9606 GN=TSPAN15	TSPAN15	33.165	7.1716	8.2	2	2	2	1.365	0.753	1.289	1.207	0.626	0.832
O95861	3'(2'),5'-bisphosphate nucleotidase 1 OS=Homo sapiens OX=9606 GN=BPNT1	BPNT1	33.392	77.343	39.3	9	16	9	0.891	1.545	1.038	0.732	0.753	0.816
O95865	N(G),N(G)-dimethylarginine dimethylaminohydrolase 2 OS=Homo sapiens OX=9606 GN=DDAH2	DDAH2	29.644	150.3	45.3	11	22	11	0.664	1.439	0.784	1.087	0.858	1.642
O95870	Protein ABHD16A OS=Homo sapiens OX=9606 GN=ABHD16A	ABHD16A	63.243	51.939	21.7	11	13	11	1.058	1.274	0.893	1.003	1.099	0.737
O95881	Thioredoxin domain-containing protein 12 OS=Homo sapiens OX=9606 GN=TXNDC12	TXNDC12	19.206	12.887	26.2	5	10	5	1.055	1.26	1.233	0.806	0.984	0.711
O95905	Protein ecdysoneless homolog OS=Homo sapiens OX=9606 GN=ECD	ECD	72.757	8.4902	7.8	2	3	2	1.156	1.068	1.234	0.545	0.754	0.926
O95926	Pre-mRNA-splicing factor SYF2 OS=Homo sapiens OX=9606 GN=SYF2	SYF2	28.722	2.2916	4.5	1	1	1	NA	NA	NA	NA	NA	NA
O95967	EGF-containing fibulin-like extracellular matrix protein 2 OS=Homo sapiens OX=9606 GN=EFEMP2	EFEMP2	49.405	18.727	11.5	5	9	5	0.411	0.491	0.731	2.561	1.353	2.324
O95980	Reversion-inducing cysteine-rich protein with Kazal motifs OS=Homo sapiens OX=9606 GN=RECK	RECK	106.46	2.2422	1.5	1	1	1	NA	NA	NA	NA	NA	NA
O95983	Methyl-CpG-binding domain protein 3 OS=Homo sapiens OX=9606 GN=MBD3	MBD3	32.844	11.926	15.1	4	4	3	1.371	1.625	0.836	0.755	0.595	0.576
O95985	DNA topoisomerase 3-beta-1 OS=Homo sapiens OX=9606 GN=TOP3B	TOP3B	96.661	2.7641	2.2	1	1	1	NA	NA	NA	NA	NA	NA
O95989	Diphosphoinositol polyphosphate phosphohydrolase 1 OS=Homo sapiens OX=9606 GN=NUDT3	NUDT3	19.471	19.374	27.3	4	6	4	1.072	1.294	0.95	0.822	0.856	1.291
O96000	NADH dehydrogenase [ubiquinone] 1 beta subcomplex subunit 10 OS=Homo sapiens OX=9606 GN=NDUFB10	NDUFB10	20.776	73.908	48.8	7	10	7	1.106	1.334	1.1	0.965	0.732	0.724
O96005	Cleft lip and palate transmembrane protein 1 OS=Homo sapiens OX=9606 GN=CLPTM1	CLPTM1	76.096	69.803	12.3	7	9	7	0.819	0.987	1.135	1.042	1.398	0.978
O96006	Zinc finger BED domain-containing protein 1 OS=Homo sapiens OX=9606 GN=ZBED1	ZBED1	78.155	1.6903	1.4	1	5	1	0.261	0.264	0.251	0.214	0.686	7.718
O96008	Mitochondrial import receptor subunit TOM40 homolog OS=Homo sapiens OX=9606 GN=TOMM40	TOMM40	37.893	35.875	16.6	5	16	5	1.247	1.356	0.763	1.192	0.769	0.756
O96011	Peroxisomal membrane protein 11B OS=Homo sapiens OX=9606 GN=PEX11B	PEX11B	28.431	11.642	17.4	4	5	4	0.88	1.025	0.892	1.623	0.935	1.257
O96013	Serine/threonine-protein kinase PAK 4 OS=Homo sapiens OX=9606 GN=PAK4	PAK4	64.071	11.034	9.3	5	6	5	1.166	1.016	1.121	1.075	0.734	0.995
O96017	Serine/threonine-protein kinase Chk2 OS=Homo sapiens OX=9606 GN=CHEK2	CHEK2	60.914	14.433	6.4	2	2	2	0.868	1.136	1.287	1.409	0.644	0.826
O96019	Actin-like protein 6A OS=Homo sapiens OX=9606 GN=ACTL6A	ACTL6A	47.46	77.661	38.9	15	23	15	1.07	1.19	1.136	0.856	0.769	1.003
P00167	Cytochrome b5 OS=Homo sapiens OX=9606 GN=CYB5A	CYB5A	15.33	17.676	26.9	3	6	3	0.842	1.15	0.727	1.021	1.148	1.797
P00325	Alcohol dehydrogenase 1B OS=Homo sapiens OX=9606 GN=ADH1B	ADH1B	39.854	63.976	38.7	16	29	16	0.316	0.382	0.256	0.612	0.414	6.658
P00338	L-lactate dehydrogenase A chain OS=Homo sapiens OX=9606 GN=LDHA	LDHA	36.688	143.86	42.2	15	56	14	1.344	0.874	1.157	0.604	1.296	0.669
P00352	Retinal dehydrogenase 1 OS=Homo sapiens OX=9606 GN=ALDH1A1	ALDH1A1	54.861	116.59	33.1	15	37	14	0.467	0.411	0.521	1.95	0.973	3.794
P00367	Glutamate dehydrogenase 1, mitochondrial OS=Homo sapiens OX=9606 GN=GLUD1	GLUD1	61.397	193.32	38.5	19	55	19	0.876	1.337	1.257	0.671	0.846	0.822
P00374	Dihydrofolate reductase OS=Homo sapiens OX=9606 GN=DHFR	DHFR	21.452	21.736	32.6	5	7	5	1.182	1.345	1.097	0.67	0.748	0.876
P00387	NADH-cytochrome b5 reductase 3 OS=Homo sapiens OX=9606 GN=CYB5R3	CYB5R3	34.234	76.38	47.2	12	19	12	0.781	0.798	0.874	1.398	1.208	2.185
P00390	Glutathione reductase, mitochondrial OS=Homo sapiens OX=9606 GN=GSR	GSR	56.256	70.579	13.4	6	12	6	0.86	1.143	0.483	2.554	0.974	1.17
P00403	Cytochrome c oxidase subunit 2 OS=Homo sapiens OX=9606 GN=MT-CO2	MT-CO2	25.565	35.352	23.3	4	11	4	0.627	1.719	1.066	0.652	0.966	0.636
P00441	Superoxide dismutase [Cu-Zn] OS=Homo sapiens OX=9606 GN=SOD1	SOD1	15.936	26.172	40.3	7	12	7	0.802	1.26	0.935	0.7	0.94	1.665
P00450	Ceruloplasmin OS=Homo sapiens OX=9606 GN=CP	CP	122.2	323.31	34.2	34	87	34	0.489	0.592	0.685	1.315	3.135	1.782
P00488	Coagulation factor XIII A chain OS=Homo sapiens OX=9606 GN=F13A1	F13A1	83.266	131.39	27.6	16	29	15	0.62	0.891	0.65	1.99	1.293	1.921
P00491	Purine nucleoside phosphorylase OS=Homo sapiens OX=9606 GN=PNP	PNP	32.118	65.08	36.3	8	14	8	1.18	0.888	0.947	0.841	1.432	0.957
P00492	Hypoxanthine-guanine phosphoribosyltransferase OS=Homo sapiens OX=9606 GN=HPRT1	HPRT1	24.579	49.212	46.8	7	13	6	1.135	0.692	1.153	0.682	1.238	0.871
P00505	Aspartate aminotransferase, mitochondrial OS=Homo sapiens OX=9606 GN=GOT2	GOT2	47.517	91.741	36	17	39	17	0.97	1.697	1.045	0.575	0.587	0.609
P00533	Epidermal growth factor receptor OS=Homo sapiens OX=9606 GN=EGFR	EGFR	134.28	1.9331	0.7	1	2	1	0.898	1.047	0.712	1.706	0.819	1.826
P00558	Phosphoglycerate kinase 1 OS=Homo sapiens OX=9606 GN=PGK1	PGK1	44.614	323.31	64	31	144	28	1.069	0.782	1.264	0.764	1.619	0.751
P00568	Adenylate kinase isoenzyme 1 OS=Homo sapiens OX=9606 GN=AK1	AK1	21.635	8.2914	18	4	5	4	0.553	0.579	0.782	1.027	1.23	2.83
P00734	Prothrombin OS=Homo sapiens OX=9606 GN=F2	F2	70.036	323.31	48.1	28	72	28	0.463	0.615	0.375	1.91	3.259	1.751
P00736	Complement C1r subcomponent OS=Homo sapiens OX=9606 GN=C1R	C1R	80.118	59.674	21.1	13	20	12	0.519	0.678	0.82	1.294	2.514	1.497
P00738	Haptoglobin OS=Homo sapiens OX=9606 GN=HP	HP	45.205	323.31	57.1	25	113	25	0.605	0.543	0.625	0.566	4.003	1.573
P00740	Coagulation factor IX OS=Homo sapiens OX=9606 GN=F9	F9	51.778	110.98	11.9	5	7	5	0.598	0.52	0.392	2.465	1.511	3.119
P00742	Coagulation factor X OS=Homo sapiens OX=9606 GN=F10	F10	54.731	10.867	4.1	2	4	2	0.68	0.728	0.455	2.483	2.575	1.005
P00746	Complement factor D OS=Homo sapiens OX=9606 GN=CFD	CFD	27.033	8.167	17	3	5	3	0.427	0.625	0.363	1.708	2.677	2.667
P00747	Plasminogen OS=Homo sapiens OX=9606 GN=PLG	PLG	90.568	312.24	47.5	38	73	38	0.458	0.508	0.252	3.102	2.678	1.28
P00748	Coagulation factor XII OS=Homo sapiens OX=9606 GN=F12	F12	67.791	12.67	7	4	5	4	0.457	0.507	0.489	1.786	1.707	3.215
P00749	Urokinase-type plasminogen activator OS=Homo sapiens OX=9606 GN=PLAU	PLAU	48.507	1.8914	2.3	1	1	1	0.899	0.758	1.354	1.211	1.413	0.843
P00750	Tissue-type plasminogen activator OS=Homo sapiens OX=9606 GN=PLAT	PLAT	62.916	12.938	4.6	2	2	2	0.699	0.62	1.06	0.716	0.83	3.362
P00751	Complement factor B OS=Homo sapiens OX=9606 GN=CFB	CFB	85.532	135.94	32.7	26	75	26	0.548	0.491	0.794	1.294	2.583	2.123
P00813	Adenosine deaminase OS=Homo sapiens OX=9606 GN=ADA	ADA	40.764	30.273	20.1	6	7	6	0.776	0.648	1.24	1.14	1.808	0.943
P00915	Carbonic anhydrase 1 OS=Homo sapiens OX=9606 GN=CA1	CA1	28.87	130.28	42.9	9	34	9	1.165	0.875	0.445	1.079	2.115	1.739
P00918	Carbonic anhydrase 2 OS=Homo sapiens OX=9606 GN=CA2	CA2	29.246	86.129	40.4	8	19	8	0.882	0.79	0.546	0.949	2.564	1.751
P00966	Argininosuccinate synthase OS=Homo sapiens OX=9606 GN=ASS1	ASS1	46.53	117.14	45.9	19	49	19	1.504	0.793	1.241	0.498	1.22	0.422
P00973	2'-5'-oligoadenylate synthase 1 OS=Homo sapiens OX=9606 GN=OAS1	OAS1	46.028	27.181	13	3	5	3	1.724	0.756	0.698	1.185	1.485	0.714
P01008	Antithrombin-III OS=Homo sapiens OX=9606 GN=SERPINC1	SERPINC1	52.602	130.42	42.5	19	45	19	0.515	0.529	0.375	3.113	0.985	2.736
P01009	Alpha-1-antitrypsin OS=Homo sapiens OX=9606 GN=SERPINA1	SERPINA1	46.736	323.31	54.8	26	125	26	0.555	0.353	0.571	1.52	3.177	2.073
P01011	Alpha-1-antichymotrypsin OS=Homo sapiens OX=9606 GN=SERPINA3	SERPINA3	47.65	164.32	37.4	15	31	15	0.386	0.872	0.545	1.547	4.131	0.473
P01019	Angiotensinogen OS=Homo sapiens OX=9606 GN=AGT	AGT	53.154	30.155	10.7	5	12	5	0.541	0.443	0.553	1.534	2.279	2.651
P01023	Alpha-2-macroglobulin OS=Homo sapiens OX=9606 GN=A2M	A2M	163.29	293.82	27.8	36	92	33	0.627	0.528	0.497	1.474	2.479	2.513
P01024	Complement C3 OS=Homo sapiens OX=9606 GN=C3	C3	187.15	323.31	49.1	80	222	80	0.75	0.534	0.628	2.001	1.732	1.736
P01031	Complement C5 OS=Homo sapiens OX=9606 GN=C5	C5	188.3	207.25	26	39	66	39	0.525	0.459	0.388	2.127	2.957	1.51
P01033	Metalloproteinase inhibitor 1 OS=Homo sapiens OX=9606 GN=TIMP1	TIMP1	23.171	17.054	28.5	5	6	5	0.601	0.537	0.764	1.913	2.935	1.058
P01034	Cystatin-C OS=Homo sapiens OX=9606 GN=CST3	CST3	15.799	32.777	25.3	3	5	3	0.857	0.659	0.906	1.041	1.73	1.496
P01042	Kininogen-1 OS=Homo sapiens OX=9606 GN=KNG1	KNG1	71.957	202.99	29.7	19	42	19	0.542	0.398	0.434	1.77	2.761	2.412
P01111	GTPase NRas OS=Homo sapiens OX=9606 GN=NRAS	NRAS	21.229	55.682	46	7	10	3	1.146	1.163	0.983	0.986	1.041	0.973
P01116	GTPase KRas OS=Homo sapiens OX=9606 GN=KRAS	KRAS	21.656	3.4174	28	3	8	1	1.187	0.956	1.2	0.935	0.948	0.958
P01591	Immunoglobulin J chain OS=Homo sapiens OX=9606 GN=JCHAIN	JCHAIN	18.098	7.4655	14.5	3	6	3	0.907	0.732	0.77	1.557	1.567	1.723
P01594	Immunoglobulin kappa variable 1-33 OS=Homo sapiens OX=9606 GN=IGKV1-33	IGKV1-33	12.848	15.789	13.7	1	2	1	0.61	0.621	0.354	3.176	2.123	1.293
P01700	Immunoglobulin lambda variable 1-47 OS=Homo sapiens OX=9606 GN=IGLV1-47	IGLV1-47	12.283	3.5358	13.7	1	1	1	NA	NA	NA	NA	NA	NA
P01701	Immunoglobulin lambda variable 1-51 OS=Homo sapiens OX=9606 GN=IGLV1-51	IGLV1-51	12.249	3.8424	13.7	2	6	2	0.616	0.459	0.378	2.668	2.973	1.441
P01705	Immunoglobulin lambda variable 2-23 OS=Homo sapiens OX=9606 GN=IGLV2-23	IGLV2-23	11.893	-2	7.1	1	1	1	0.225	0.211	0.185	1.268	2.411	5.118
P01709	Immunoglobulin lambda variable 2-8 OS=Homo sapiens OX=9606 GN=IGLV2-8	IGLV2-8	12.382	1.3346	13.6	2	6	1	NA	NA	NA	NA	NA	NA
P01714	Immunoglobulin lambda variable 3-19 OS=Homo sapiens OX=9606 GN=IGLV3-19	IGLV3-19	12.042	71.026	43.8	3	6	3	0.383	0.319	0.263	3.264	2.282	1.999
P01717	Immunoglobulin lambda variable 3-25 OS=Homo sapiens OX=9606 GN=IGLV3-25	IGLV3-25	12.011	9.6952	18.8	2	6	1	0.575	0.413	0.341	3.783	2.082	1.226
P01721	Immunoglobulin lambda variable 6-57 OS=Homo sapiens OX=9606 GN=IGLV6-57	IGLV6-57	12.566	2.1479	18.8	1	1	1	0.85	0.578	0.495	3.475	1.161	1.191
P01730	T-cell surface glycoprotein CD4 OS=Homo sapiens OX=9606 GN=CD4	CD4	51.11	3.8035	3.7	1	1	1	NA	NA	NA	NA	NA	NA
P01743	Immunoglobulin heavy variable 1-46 OS=Homo sapiens OX=9606 GN=IGHV1-46	IGHV1-46	12.933	17.851	22.2	2	3	1	NA	NA	NA	NA	NA	NA
P01780	Immunoglobulin heavy variable 3-7 OS=Homo sapiens OX=9606 GN=IGHV3-7	IGHV3-7	12.943	3.6256	23.1	3	9	2	0.761	0.412	0.389	2.002	1.68	3.041
P01833	Polymeric immunoglobulin receptor OS=Homo sapiens OX=9606 GN=PIGR	PIGR	83.283	16.078	7.5	5	7	5	0.941	0.478	1.945	0.692	0.966	0.682
P01834	Immunoglobulin kappa constant OS=Homo sapiens OX=9606 GN=IGKC	IGKC	11.765	30.131	90.7	8	40	2	0.591	0.297	0.351	3.98	1.757	1.617
P01859	Immunoglobulin heavy constant gamma 2 OS=Homo sapiens OX=9606 GN=IGHG2	IGHG2	35.9	36.069	35.6	13	46	5	1.218	0.365	0.255	4.06	0.896	0.931
P01860	Immunoglobulin heavy constant gamma 3 OS=Homo sapiens OX=9606 GN=IGHG3	IGHG3	41.287	118.26	43.8	15	54	5	0.542	0.384	0.264	3.062	1.848	2.004
P01861	Immunoglobulin heavy constant gamma 4 OS=Homo sapiens OX=9606 GN=IGHG4	IGHG4	35.94	94.971	51.4	12	62	6	1.464	0.438	0.387	1.867	1.418	1.609
P01871	Immunoglobulin heavy constant mu OS=Homo sapiens OX=9606 GN=IGHM	IGHM	49.439	138.02	36.4	17	40	17	0.732	0.42	0.352	3.182	1.55	2.238
P01876	Immunoglobulin heavy constant alpha 1 OS=Homo sapiens OX=9606 GN=IGHA1	IGHA1	37.654	91.61	36.3	11	34	5	0.725	0.489	0.358	2.097	1.936	2.513
P01892	HLA class I histocompatibility antigen, A-2 alpha chain OS=Homo sapiens OX=9606 GN=HLA-A	HLA-A	40.921	9.4606	32.3	12	38	1	NA	NA	NA	NA	NA	NA
P01903	HLA class II histocompatibility antigen, DR alpha chain OS=Homo sapiens OX=9606 GN=HLA-DRA	HLA-DRA	28.607	54.583	28.3	6	18	6	1.82	0.909	0.731	0.809	0.981	0.818
P01911	HLA class II histocompatibility antigen, DRB1-15 beta chain OS=Homo sapiens OX=9606 GN=HLA-DRB1	HLA-DRB1	29.966	5.7193	28.9	8	17	0	NA	NA	NA	NA	NA	NA
P01920	HLA class II histocompatibility antigen, DQ beta 1 chain OS=Homo sapiens OX=9606 GN=HLA-DQB1	HLA-DQB1	29.991	14.108	14.6	4	6	4	1.562	0.997	0.774	0.991	0.992	1.004
P02042	Hemoglobin subunit delta OS=Homo sapiens OX=9606 GN=HBD	HBD	16.055	78.007	66.7	8	97	4	1.017	0.938	0.454	1.166	1.701	1.687
P02144	Myoglobin OS=Homo sapiens OX=9606 GN=MB	MB	17.184	3.1512	14.9	2	2	2	0.778	1.817	0.565	1.15	1.168	1.05
P02452	Collagen alpha-1(I) chain OS=Homo sapiens OX=9606 GN=COL1A1	COL1A1	138.94	258.84	29.5	36	85	34	0.537	0.444	0.381	4.358	0.752	1.316
P02461	Collagen alpha-1(III) chain OS=Homo sapiens OX=9606 GN=COL3A1	COL3A1	138.56	140.07	18.2	19	33	19	0.578	0.48	0.433	1.438	1.753	1.419
P02462	Collagen alpha-1(IV) chain OS=Homo sapiens OX=9606 GN=COL4A1	COL4A1	160.61	50.52	3.5	6	20	6	0.812	1.034	0.404	1.798	0.647	2.784
P02511	Alpha-crystallin B chain OS=Homo sapiens OX=9606 GN=CRYAB	CRYAB	20.159	60.997	44.6	7	13	7	0.744	0.977	0.522	0.71	0.591	3.946
P02545	Prelamin-A/C OS=Homo sapiens OX=9606 GN=LMNA	LMNA	74.139	323.31	68.7	56	220	55	0.817	1.024	0.726	1.661	0.933	1.789
P02549	Spectrin alpha chain, erythrocytic 1 OS=Homo sapiens OX=9606 GN=SPTA1	SPTA1	280.01	323.31	32.6	63	81	63	0.778	1.314	0.44	1.344	1.787	1.458
P02647	Apolipoprotein A-I OS=Homo sapiens OX=9606 GN=APOA1	APOA1	30.777	323.31	79.8	33	123	32	0.488	0.347	0.451	2.043	2.546	2.505
P02649	Apolipoprotein E OS=Homo sapiens OX=9606 GN=APOE	APOE	36.154	207.12	71.3	24	60	24	0.313	0.315	0.478	2.916	3.221	1.093
P02652	Apolipoprotein A-II OS=Homo sapiens OX=9606 GN=APOA2	APOA2	11.175	15.869	39	4	9	4	0.494	0.408	0.333	2.151	2.419	2.697
P02654	Apolipoprotein C-I OS=Homo sapiens OX=9606 GN=APOC1	APOC1	9.3318	12.607	32.5	4	13	4	0.481	0.759	0.465	2.114	2.046	1.881
P02655	Apolipoprotein C-II OS=Homo sapiens OX=9606 GN=APOC2	APOC2	11.284	11.335	28.7	3	7	3	0.619	1.106	0.724	1.002	1.861	1.803
P02656	Apolipoprotein C-III OS=Homo sapiens OX=9606 GN=APOC3	APOC3	10.852	51.633	23.2	2	7	2	0.441	0.835	0.504	1.52	2.396	2.185
P02671	Fibrinogen alpha chain OS=Homo sapiens OX=9606 GN=FGA	FGA	94.972	323.31	48	49	202	49	0.632	0.546	0.317	1.764	3.976	0.821
P02675	Fibrinogen beta chain OS=Homo sapiens OX=9606 GN=FGB	FGB	55.928	323.31	66.4	40	280	40	0.501	0.423	0.264	1.796	4.538	0.779
P02679	Fibrinogen gamma chain OS=Homo sapiens OX=9606 GN=FGG	FGG	51.511	264.74	53.6	23	152	23	0.503	0.374	0.257	2.055	4.465	0.762
P02686	Myelin basic protein OS=Homo sapiens OX=9606 GN=MBP	MBP	33.117	4.1161	4.6	1	2	1	0.846	1.563	1.295	0.435	0.815	0.828
P02724	Glycophorin-A OS=Homo sapiens OX=9606 GN=GYPA	GYPA	16.331	8.9836	20.7	2	3	2	0.897	0.68	0.638	1.658	2.506	1.146
P02730	Band 3 anion transport protein OS=Homo sapiens OX=9606 GN=SLC4A1	SLC4A1	101.79	202.55	23.8	17	43	17	0.738	1.156	0.406	1.372	2.216	1.497
P02741	C-reactive protein OS=Homo sapiens OX=9606 GN=CRP	CRP	25.038	6.5913	9.4	2	3	2	0.352	0.415	0.32	0.9	6.498	0.419
P02743	Serum amyloid P-component OS=Homo sapiens OX=9606 GN=APCS	APCS	25.387	21.186	18.4	5	19	5	0.399	0.453	0.271	1.589	1.269	4.556
P02745	Complement C1q subcomponent subunit A OS=Homo sapiens OX=9606 GN=C1QA	C1QA	26.016	7.3134	14.3	4	7	4	0.55	0.785	0.916	0.956	3.239	1.24
P02746	Complement C1q subcomponent subunit B OS=Homo sapiens OX=9606 GN=C1QB	C1QB	26.721	37.866	17	4	13	4	0.539	0.553	0.92	1.02	3.183	1.114
P02747	Complement C1q subcomponent subunit C OS=Homo sapiens OX=9606 GN=C1QC	C1QC	25.773	45.368	17.6	3	12	3	0.507	0.72	0.926	1.259	2.813	1.27
P02748	Complement component C9 OS=Homo sapiens OX=9606 GN=C9	C9	63.173	75.648	23.1	15	37	14	0.383	0.364	0.4	2.697	2.787	1.185
P02749	Beta-2-glycoprotein 1 OS=Homo sapiens OX=9606 GN=APOH	APOH	38.298	129.58	34.5	11	43	11	0.52	0.676	0.493	1.673	1.735	2.846
P02750	Leucine-rich alpha-2-glycoprotein OS=Homo sapiens OX=9606 GN=LRG1	LRG1	38.177	13.221	14.1	4	5	4	0.945	0.564	0.416	1.886	1.621	2.695
P02751	Fibronectin OS=Homo sapiens OX=9606 GN=FN1	FN1	262.62	323.31	36.2	75	243	75	0.791	0.517	0.839	1.627	2.49	1.028
P02753	Retinol-binding protein 4 OS=Homo sapiens OX=9606 GN=RBP4	RBP4	23.01	51.164	57.2	8	17	8	0.72	0.385	0.336	1.975	2.126	2.543
P02760	Protein AMBP OS=Homo sapiens OX=9606 GN=AMBP	AMBP	38.999	66.532	29.3	10	17	10	0.525	0.521	0.504	1.518	1.989	2.375
P02763	Alpha-1-acid glycoprotein 1 OS=Homo sapiens OX=9606 GN=ORM1	ORM1	23.511	29.944	21.9	6	15	4	1.603	0.322	0.308	3.115	1.702	0.667
P02765	Alpha-2-HS-glycoprotein OS=Homo sapiens OX=9606 GN=AHSG	AHSG	39.324	141.09	33.5	9	34	9	0.456	0.304	0.352	2.117	2.14	2.932
P02766	Transthyretin OS=Homo sapiens OX=9606 GN=TTR	TTR	15.887	35.702	28.6	4	9	4	0.926	0.487	0.398	3.246	1.577	0.669
P02774	Vitamin D-binding protein OS=Homo sapiens OX=9606 GN=GC	GC	52.963	323.31	58	31	70	30	0.659	0.421	0.483	1.678	2.245	2.598
P02775	Platelet basic protein OS=Homo sapiens OX=9606 GN=PPBP	PPBP	13.894	5.6812	15.6	3	4	3	NA	NA	NA	NA	NA	NA
P02786	Transferrin receptor protein 1 OS=Homo sapiens OX=9606 GN=TFRC	TFRC	84.87	104.17	24.1	19	31	19	1.709	0.882	0.799	0.773	0.986	0.624
P02787	Serotransferrin OS=Homo sapiens OX=9606 GN=TF	TF	77.063	323.31	60	58	206	58	0.869	0.465	0.454	1.538	2.075	2.32
P02788	Lactotransferrin OS=Homo sapiens OX=9606 GN=LTF	LTF	78.181	25.905	14.6	9	10	9	1.091	1.107	0.321	1.717	1.999	0.581
P02790	Hemopexin OS=Homo sapiens OX=9606 GN=HPX	HPX	51.676	151.33	32	14	47	14	0.67	0.528	0.592	1.525	2.17	2.354
P02792	Ferritin light chain OS=Homo sapiens OX=9606 GN=FTL	FTL	20.019	68.63	47.4	8	18	8	0.537	0.435	0.44	1.146	1.922	3.455
P02794	Ferritin heavy chain OS=Homo sapiens OX=9606 GN=FTH1	FTH1	21.225	71.562	43.7	6	13	6	0.958	0.676	0.507	1.663	2.021	2.088
P03897	NADH-ubiquinone oxidoreductase chain 3 OS=Homo sapiens OX=9606 GN=MT-ND3	MT-ND3	13.186	7.3484	13	1	2	1	NA	NA	NA	NA	NA	NA
P03923	NADH-ubiquinone oxidoreductase chain 6 OS=Homo sapiens OX=9606 GN=MT-ND6	MT-ND6	18.622	3.0351	8	1	1	1	0.855	1.013	1.237	0.72	1.346	1.27
P03951	Coagulation factor XI OS=Homo sapiens OX=9606 GN=F11	F11	70.108	2.4298	4.5	2	2	2	NA	NA	NA	NA	NA	NA
P03952	Plasma kallikrein OS=Homo sapiens OX=9606 GN=KLKB1	KLKB1	71.369	25.593	14.9	10	13	10	0.561	0.549	0.491	2.341	1.87	2.14
P03973	Antileukoproteinase OS=Homo sapiens OX=9606 GN=SLPI	SLPI	14.326	11.45	22	4	6	4	0.375	0.566	0.698	2.056	3.542	0.865
P04003	C4b-binding protein alpha chain OS=Homo sapiens OX=9606 GN=C4BPA	C4BPA	67.033	117.84	33.5	18	37	18	0.487	0.887	0.521	1.273	3.537	1.372
P04004	Vitronectin OS=Homo sapiens OX=9606 GN=VTN	VTN	54.305	93.31	43.5	15	43	15	0.395	0.506	0.36	3.133	3.001	0.84
P04040	Catalase OS=Homo sapiens OX=9606 GN=CAT	CAT	59.755	265.37	43.3	21	48	21	1.066	1.083	0.691	0.933	1.88	1.331
P04049	RAF proto-oncogene serine/threonine-protein kinase OS=Homo sapiens OX=9606 GN=RAF1	RAF1	73.051	3.3955	5.7	4	4	3	0.944	1.131	1.046	0.955	1.117	1.266
P04062	Glucosylceramidase OS=Homo sapiens OX=9606 GN=GBA	GBA	59.716	16.418	13.2	7	10	7	1.01	1.01	1.035	1.328	1.193	0.894
P04066	Tissue alpha-L-fucosidase OS=Homo sapiens OX=9606 GN=FUCA1	FUCA1	53.688	1.447	3.9	2	2	2	NA	NA	NA	NA	NA	NA
P04075	Fructose-bisphosphate aldolase A OS=Homo sapiens OX=9606 GN=ALDOA	ALDOA	39.42	323.31	68.4	28	105	21	1.227	1.003	1.122	0.728	1.018	0.811
P04080	Cystatin-B OS=Homo sapiens OX=9606 GN=CSTB	CSTB	11.139	21.606	67.3	6	16	6	0.989	0.934	0.942	1.278	1.206	1.482
P04083	Annexin A1 OS=Homo sapiens OX=9606 GN=ANXA1	ANXA1	38.714	242.53	61	21	69	21	0.785	0.901	0.956	1.152	1.647	1.35
P04114	Apolipoprotein B-100 OS=Homo sapiens OX=9606 GN=APOB	APOB	515.6	323.31	28.7	122	202	121	0.515	0.548	0.758	1.224	2.155	2.509
P04156	Major prion protein OS=Homo sapiens OX=9606 GN=PRNP	PRNP	27.661	4.228	7.9	2	4	2	0.738	0.499	0.618	2.724	1.098	2.167
P04179	Superoxide dismutase [Mn], mitochondrial OS=Homo sapiens OX=9606 GN=SOD2	SOD2	24.75	31.199	20.7	6	18	6	2.246	0.467	0.636	0.949	1.017	0.872
P04181	Ornithine aminotransferase, mitochondrial OS=Homo sapiens OX=9606 GN=OAT	OAT	48.534	96.568	21	9	11	9	1.432	0.347	1.591	0.786	0.867	0.965
P04196	Histidine-rich glycoprotein OS=Homo sapiens OX=9606 GN=HRG	HRG	59.578	70.842	23.2	12	24	12	0.599	0.574	0.66	2.192	2.113	1.881
P04216	Thy-1 membrane glycoprotein OS=Homo sapiens OX=9606 GN=THY1	THY1	17.935	2.0036	8.7	1	1	1	NA	NA	NA	NA	NA	NA
P04217	Alpha-1B-glycoprotein OS=Homo sapiens OX=9606 GN=A1BG	A1BG	54.253	97.993	24	8	16	8	0.497	0.481	0.412	1.372	3.07	2.354
P04222	HLA class I histocompatibility antigen, Cw-3 alpha chain OS=Homo sapiens OX=9606 GN=HLA-C	HLA-C	40.86	28.522	39.3	12	26	0	NA	NA	NA	NA	NA	NA
P04233	HLA class II histocompatibility antigen gamma chain OS=Homo sapiens OX=9606 GN=CD74	CD74	33.515	56.142	27	8	29	8	1.325	1.188	1.041	0.695	0.863	0.623
P04259	Keratin, type II cytoskeletal 6B OS=Homo sapiens OX=9606 GN=KRT6B	KRT6B	60.066	6.3774	20.7	14	4	0	NA	NA	NA	NA	NA	NA
P04271	Protein S100-B OS=Homo sapiens OX=9606 GN=S100B	S100B	10.713	28.071	23.9	1	1	1	0.488	0.674	1.364	0.406	0.945	3.181
P04275	von Willebrand factor OS=Homo sapiens OX=9606 GN=VWF	VWF	309.26	202.48	15.5	35	44	35	0.582	0.941	0.58	1.692	0.866	2.974
P04278	Sex hormone-binding globulin OS=Homo sapiens OX=9606 GN=SHBG	SHBG	43.779	7.3487	11.9	3	3	3	1.215	1.132	0.815	0.812	1.081	1.444
P04406	Glyceraldehyde-3-phosphate dehydrogenase OS=Homo sapiens OX=9606 GN=GAPDH	GAPDH	36.053	240.93	57.6	18	146	18	1.094	1.076	0.934	0.963	1.344	0.948
P04424	Argininosuccinate lyase OS=Homo sapiens OX=9606 GN=ASL	ASL	51.657	21.878	15.3	7	10	7	0.888	1.408	1.001	0.836	0.987	1.13
P04439	HLA class I histocompatibility antigen, A-3 alpha chain OS=Homo sapiens OX=9606 GN=HLA-A	HLA-A	40.84	20.46	34.2	11	35	2	0.499	0.478	0.409	0.599	5.871	0.72
P04440	HLA class II histocompatibility antigen, DP beta 1 chain OS=Homo sapiens OX=9606 GN=HLA-DPB1	HLA-DPB1	29.159	10.568	20.5	5	7	3	1.878	0.956	0.668	0.783	1.071	0.831
P04626	Receptor tyrosine-protein kinase erbB-2 OS=Homo sapiens OX=9606 GN=ERBB2	ERBB2	137.91	2.4003	1.2	1	1	1	NA	NA	NA	NA	NA	NA
P04632	Calpain small subunit 1 OS=Homo sapiens OX=9606 GN=CAPNS1	CAPNS1	28.315	77.214	35.1	7	14	7	1.083	0.743	1.084	1.095	0.87	1.328
P04637	Cellular tumor antigen p53 OS=Homo sapiens OX=9606 GN=TP53	TP53	43.653	9.9717	12.5	6	7	6	0.873	1.56	1.333	0.549	0.712	0.533
P04732	Metallothionein-1E OS=Homo sapiens OX=9606 GN=MT1E	MT1E	6.0142	1.9719	42.6	4	1	0	NA	NA	NA	NA	NA	NA
P04733	Metallothionein-1F OS=Homo sapiens OX=9606 GN=MT1F	MT1F	6.0863	3.4197	41	3	2	1	1.293	1.307	1.467	0.428	0.431	0.421
P04792	Heat shock protein beta-1 OS=Homo sapiens OX=9606 GN=HSPB1	HSPB1	22.782	129.04	59	14	58	14	1.379	0.814	1.362	0.53	0.638	1.072
P04839	Cytochrome b-245 heavy chain OS=Homo sapiens OX=9606 GN=CYBB	CYBB	65.335	19.024	7	4	8	4	0.71	0.705	1.273	1.023	2.168	0.97
P04843	Dolichyl-diphosphooligosaccharide--protein glycosyltransferase subunit 1 OS=Homo sapiens OX=9606 GN=RPN1	RPN1	68.569	184.94	36.2	24	63	24	0.959	1.144	0.981	1.177	1.197	0.878
P04844	Dolichyl-diphosphooligosaccharide--protein glycosyltransferase subunit 2 OS=Homo sapiens OX=9606 GN=RPN2	RPN2	69.283	205.77	33.8	16	30	16	0.896	1.133	0.999	1.152	1.344	0.833
P04899	Guanine nucleotide-binding protein G(i) subunit alpha-2 OS=Homo sapiens OX=9606 GN=GNAI2	GNAI2	40.45	124.12	43.1	13	52	7	0.901	0.889	1.006	1.279	1.324	1.212
P04920	Anion exchange protein 2 OS=Homo sapiens OX=9606 GN=SLC4A2	SLC4A2	137.01	78.375	8.3	8	11	8	1.406	1.012	1.175	0.78	0.634	0.619
P04921	Glycophorin-C OS=Homo sapiens OX=9606 GN=GYPC	GYPC	13.81	3.221	7	1	2	1	0.645	0.553	0.675	2.292	0.452	3.218
P05023	Sodium/potassium-transporting ATPase subunit alpha-1 OS=Homo sapiens OX=9606 GN=ATP1A1	ATP1A1	112.89	323.31	49.6	44	133	40	1.432	1.165	0.841	0.952	0.852	0.829
P05026	Sodium/potassium-transporting ATPase subunit beta-1 OS=Homo sapiens OX=9606 GN=ATP1B1	ATP1B1	35.061	34.904	35.6	12	18	12	1.732	0.626	0.802	1.303	0.811	1.115
P05067	Amyloid-beta A4 protein OS=Homo sapiens OX=9606 GN=APP	APP	86.942	2.6134	3.5	3	3	2	1.288	1.117	0.984	0.938	0.726	1.14
P05090	Apolipoprotein D OS=Homo sapiens OX=9606 GN=APOD	APOD	21.275	13.074	23.8	5	6	5	0.871	0.517	0.703	1.828	2.308	1.887
P05091	Aldehyde dehydrogenase, mitochondrial OS=Homo sapiens OX=9606 GN=ALDH2	ALDH2	56.381	86.014	31.5	13	25	11	1.145	1.028	1.11	0.887	1.119	0.999
P05106	Integrin beta-3 OS=Homo sapiens OX=9606 GN=ITGB3	ITGB3	87.057	54.913	12.9	10	13	10	0.614	1.917	0.617	1.082	1.445	0.954
P05107	Integrin beta-2 OS=Homo sapiens OX=9606 GN=ITGB2	ITGB2	84.781	137.16	40.7	25	46	25	0.758	0.772	0.813	0.948	3.189	0.831
P05109	Protein S100-A8 OS=Homo sapiens OX=9606 GN=S100A8	S100A8	10.834	23.996	62.4	10	29	10	0.538	1.876	0.257	0.647	3.058	0.589
P05114	Non-histone chromosomal protein HMG-14 OS=Homo sapiens OX=9606 GN=HMGN1	HMGN1	10.659	6.1667	23	2	2	2	NA	NA	NA	NA	NA	NA
P05120	Plasminogen activator inhibitor 2 OS=Homo sapiens OX=9606 GN=SERPINB2	SERPINB2	46.596	4.5372	5.1	2	2	2	NA	NA	NA	NA	NA	NA
P05141	ADP/ATP translocase 2 OS=Homo sapiens OX=9606 GN=SLC25A5	SLC25A5	32.852	36.935	34.9	13	32	5	1.312	0.888	1.336	0.686	0.76	0.538
P05155	Plasma protease C1 inhibitor OS=Homo sapiens OX=9606 GN=SERPING1	SERPING1	55.154	30.752	15	8	20	8	0.638	0.664	0.775	1.43	2.215	1.73
P05156	Complement factor I OS=Homo sapiens OX=9606 GN=CFI	CFI	65.75	77.618	19.7	10	18	10	0.672	0.53	0.669	1.652	2.28	2.1
P05160	Coagulation factor XIII B chain OS=Homo sapiens OX=9606 GN=F13B	F13B	75.51	5.0108	4.2	2	2	2	0.435	1.11	0.526	1.041	3.52	1.114
P05161	Ubiquitin-like protein ISG15 OS=Homo sapiens OX=9606 GN=ISG15	ISG15	17.887	12.073	33.3	6	10	6	1.362	0.535	1.442	1.218	1.069	0.529
P05164	Myeloperoxidase OS=Homo sapiens OX=9606 GN=MPO	MPO	83.868	26.879	12.1	9	12	9	0.505	0.96	0.446	1.509	3.686	1.232
P05165	Propionyl-CoA carboxylase alpha chain, mitochondrial OS=Homo sapiens OX=9606 GN=PCCA	PCCA	80.058	45.541	23.6	12	16	12	0.752	1.316	0.969	1.224	0.876	1.485
P05166	Propionyl-CoA carboxylase beta chain, mitochondrial OS=Homo sapiens OX=9606 GN=PCCB	PCCB	58.215	59.736	29.1	12	19	12	0.9	1.322	0.953	0.928	0.869	1.181
P05186	Alkaline phosphatase, tissue-nonspecific isozyme OS=Homo sapiens OX=9606 GN=ALPL	ALPL	57.304	13.451	9.5	5	7	4	0.95	1.444	1.442	0.432	0.77	0.56
P05198	Eukaryotic translation initiation factor 2 subunit 1 OS=Homo sapiens OX=9606 GN=EIF2S1	EIF2S1	36.112	99.531	50.2	16	22	16	1.144	1.172	1.122	0.978	1.037	0.739
P05204	Non-histone chromosomal protein HMG-17 OS=Homo sapiens OX=9606 GN=HMGN2	HMGN2	9.3926	13.906	55.6	6	13	3	0.237	2.844	0.679	0.652	0.448	0.795
P05362	Intercellular adhesion molecule 1 OS=Homo sapiens OX=9606 GN=ICAM1	ICAM1	57.825	43.568	28.8	11	18	11	0.544	1.006	1.624	0.793	1.22	1.035
P05386	60S acidic ribosomal protein P1 OS=Homo sapiens OX=9606 GN=RPLP1	RPLP1	11.514	4.5065	22.8	1	1	1	NA	NA	NA	NA	NA	NA
P05387	60S acidic ribosomal protein P2 OS=Homo sapiens OX=9606 GN=RPLP2	RPLP2	11.665	94.829	60.9	5	24	5	1.213	1	1.177	0.83	0.864	0.831
P05388	60S acidic ribosomal protein P0 OS=Homo sapiens OX=9606 GN=RPLP0	RPLP0	34.273	52.269	30	9	20	1	NA	NA	NA	NA	NA	NA
P05413	Fatty acid-binding protein, heart OS=Homo sapiens OX=9606 GN=FABP3	FABP3	14.858	5.3841	33.8	5	5	4	1.089	0.568	0.741	0.983	0.974	2.991
P05423	DNA-directed RNA polymerase III subunit RPC4 OS=Homo sapiens OX=9606 GN=POLR3D	POLR3D	44.395	5.0765	4.5	1	1	1	NA	NA	NA	NA	NA	NA
P05455	Lupus La protein OS=Homo sapiens OX=9606 GN=SSB	SSB	46.836	155.3	47.1	25	45	25	1.699	1.072	1.061	0.707	0.652	0.466
P05496	ATP synthase F(0) complex subunit C1, mitochondrial OS=Homo sapiens OX=9606 GN=ATP5MC1	ATP5MC1	14.277	1.2215	5.1	1	3	1	0.687	1.341	1.022	0.969	1.414	1.103
P05543	Thyroxine-binding globulin OS=Homo sapiens OX=9606 GN=SERPINA7	SERPINA7	46.324	51.803	20.5	5	8	5	0.629	0.568	0.456	1.599	2.27	2.372
P05546	Heparin cofactor 2 OS=Homo sapiens OX=9606 GN=SERPIND1	SERPIND1	57.07	50.725	19.6	9	20	9	0.462	0.476	0.496	1.83	1.793	3.411
P05556	Integrin beta-1 OS=Homo sapiens OX=9606 GN=ITGB1	ITGB1	88.414	70.202	22.4	18	29	18	0.775	0.858	0.773	1.18	1.16	2.628
P05783	Keratin, type I cytoskeletal 18 OS=Homo sapiens OX=9606 GN=KRT18	KRT18	48.057	323.31	71.2	34	111	20	1.312	0.992	1.24	0.535	0.484	0.596
P05976	Myosin light chain 1/3, skeletal muscle isoform OS=Homo sapiens OX=9606 GN=MYL1	MYL1	21.145	25.05	8.2	2	13	2	0.62	0.819	0.905	0.906	1.187	2.709
P05997	Collagen alpha-2(V) chain OS=Homo sapiens OX=9606 GN=COL5A2	COL5A2	144.91	29.151	5	5	5	5	0.855	0.813	1.028	1.267	1.823	0.636
P06127	T-cell surface glycoprotein CD5 OS=Homo sapiens OX=9606 GN=CD5	CD5	54.577	2.0354	2.2	1	1	1	NA	NA	NA	NA	NA	NA
P06132	Uroporphyrinogen decarboxylase OS=Homo sapiens OX=9606 GN=UROD	UROD	40.786	38.964	21.8	6	11	6	0.944	1.199	1.227	0.998	0.883	0.861
P06213	Insulin receptor OS=Homo sapiens OX=9606 GN=INSR	INSR	156.33	13.647	7.7	8	9	6	1.45	0.899	0.772	1.247	0.784	1.377
P06280	Alpha-galactosidase A OS=Homo sapiens OX=9606 GN=GLA	GLA	48.766	12.221	12.1	4	6	4	0.706	0.962	1.258	1.203	1.307	1.158
P06310	Immunoglobulin kappa variable 2-30 OS=Homo sapiens OX=9606 GN=IGKV2-30	IGKV2-30	13.185	24.439	20	3	5	2	0.546	0.826	0.589	2.145	1.465	2.198
P06400	Retinoblastoma-associated protein OS=Homo sapiens OX=9606 GN=RB1	RB1	106.16	18.911	5.9	4	5	4	0.858	1.702	0.895	0.928	1.014	0.734
P06454	Prothymosin alpha OS=Homo sapiens OX=9606 GN=PTMA	PTMA	12.203	8.9996	34.2	3	4	3	0.729	1.45	1.27	0.709	0.544	0.754
P06493	Cyclin-dependent kinase 1 OS=Homo sapiens OX=9606 GN=CDK1	CDK1	34.095	43.692	33.7	8	15	7	1.133	1.354	1.198	0.646	0.808	0.716
P06576	ATP synthase subunit beta, mitochondrial OS=Homo sapiens OX=9606 GN=ATP5F1B	ATP5F1B	56.559	323.31	55.6	23	115	23	1.213	1.233	0.922	0.744	0.728	0.798
P06681	Complement C2 OS=Homo sapiens OX=9606 GN=C2	C2	83.267	56.275	21.3	13	16	13	0.445	0.451	0.831	1.722	2.576	1.994
P06702	Protein S100-A9 OS=Homo sapiens OX=9606 GN=S100A9	S100A9	13.242	71.433	57	6	34	6	0.56	1.824	0.25	0.569	3.276	0.594
P06703	Protein S100-A6 OS=Homo sapiens OX=9606 GN=S100A6	S100A6	10.18	11.334	36.7	6	19	6	0.438	1.5	1.48	0.537	1.31	0.873
P06727	Apolipoprotein A-IV OS=Homo sapiens OX=9606 GN=APOA4	APOA4	45.398	139.45	60.6	27	52	27	0.414	0.541	0.412	2.077	3.013	1.444
P06730	Eukaryotic translation initiation factor 4E OS=Homo sapiens OX=9606 GN=EIF4E	EIF4E	25.097	24.666	21.2	4	6	4	1.366	0.938	1.194	0.893	0.953	0.817
P06733	Alpha-enolase OS=Homo sapiens OX=9606 GN=ENO1	ENO1	47.168	323.31	75.1	32	169	29	1.137	1.272	1.168	0.638	0.986	0.64
P06737	Glycogen phosphorylase, liver form OS=Homo sapiens OX=9606 GN=PYGL	PYGL	97.147	145.35	33.5	29	40	24	1.034	0.796	1.049	0.98	1.486	1.248
P06744	Glucose-6-phosphate isomerase OS=Homo sapiens OX=9606 GN=GPI	GPI	63.146	249.74	31	19	60	19	0.931	0.833	1.699	0.536	1.103	0.741
P06746	DNA polymerase beta OS=Homo sapiens OX=9606 GN=POLB	POLB	38.177	6.5663	14	3	3	3	1.373	1.116	0.875	1.111	1.311	0.457
P06748	Nucleophosmin OS=Homo sapiens OX=9606 GN=NPM1	NPM1	32.575	179.06	42.2	15	60	15	1.833	1.037	0.899	0.762	0.678	0.517
P06753	Tropomyosin alpha-3 chain OS=Homo sapiens OX=9606 GN=TPM3	TPM3	32.95	14.081	49.1	22	52	6	0.919	1.022	1.213	0.848	1.252	0.828
P06756	Integrin alpha-V OS=Homo sapiens OX=9606 GN=ITGAV	ITGAV	116.04	86.156	20.8	21	29	21	0.942	0.818	1.135	0.993	1.514	1.181
P06865	Beta-hexosaminidase subunit alpha OS=Homo sapiens OX=9606 GN=HEXA	HEXA	60.702	19.768	16.1	9	13	9	0.982	0.886	1.064	1.04	1.46	0.979
P07093	Glia-derived nexin OS=Homo sapiens OX=9606 GN=SERPINE2	SERPINE2	44.002	7.0874	5.8	2	3	2	0.493	0.796	0.413	4.278	1.179	0.786
P07099	Epoxide hydrolase 1 OS=Homo sapiens OX=9606 GN=EPHX1	EPHX1	52.948	105.49	30.5	14	30	14	0.54	0.891	0.873	1.441	1.008	2.449
P07108	Acyl-CoA-binding protein OS=Homo sapiens OX=9606 GN=DBI	DBI	10.044	30.65	54	4	9	4	1.022	0.915	1.504	0.48	1.163	0.951
P07195	L-lactate dehydrogenase B chain OS=Homo sapiens OX=9606 GN=LDHB	LDHB	36.638	94.688	29.3	9	42	8	1.743	0.977	0.824	0.758	0.86	0.916
P07199	Major centromere autoantigen B OS=Homo sapiens OX=9606 GN=CENPB	CENPB	65.171	12.822	8.3	3	3	3	NA	NA	NA	NA	NA	NA
P07203	Glutathione peroxidase 1 OS=Homo sapiens OX=9606 GN=GPX1	GPX1	22.088	60.939	46.3	9	27	9	0.976	1.019	1.041	0.943	1.23	0.986
P07205	Phosphoglycerate kinase 2 OS=Homo sapiens OX=9606 GN=PGK2	PGK2	44.796	1.6174	11	5	21	2	0.763	0.851	1.417	0.689	1.505	1.251
P07225	Vitamin K-dependent protein S OS=Homo sapiens OX=9606 GN=PROS1	PROS1	75.122	77.587	12.9	7	10	7	0.607	0.957	0.683	1.194	2.868	1.4
P07237	Protein disulfide-isomerase OS=Homo sapiens OX=9606 GN=P4HB	P4HB	57.116	206.36	59.6	31	109	31	0.948	0.979	1.119	0.797	1.876	0.642
P07305	Histone H1.0 OS=Homo sapiens OX=9606 GN=H1F0	H1F0	20.863	27.784	27.3	6	14	6	0.456	0.902	0.357	0.92	1.317	4.179
P07311	Acylphosphatase-1 OS=Homo sapiens OX=9606 GN=ACYP1	ACYP1	11.261	3.1226	10.1	1	2	1	1.052	1.797	1.083	0.403	0.584	0.677
P07332	Tyrosine-protein kinase Fes/Fps OS=Homo sapiens OX=9606 GN=FES	FES	93.495	3.1694	3.3	2	2	2	0.714	1.808	0.699	0.838	1.948	0.439
P07339	Cathepsin D OS=Homo sapiens OX=9606 GN=CTSD	CTSD	44.552	105.32	42.7	15	44	15	0.79	0.609	0.963	0.945	2.862	1.073
P07355	Annexin A2 OS=Homo sapiens OX=9606 GN=ANXA2	ANXA2	38.604	241.33	68.4	29	113	29	0.571	0.812	1.139	1.197	1.62	1.699
P07357	Complement component C8 alpha chain OS=Homo sapiens OX=9606 GN=C8A	C8A	65.163	103.96	33.7	18	30	18	0.501	0.522	0.424	2.091	3.041	1.431
P07358	Complement component C8 beta chain OS=Homo sapiens OX=9606 GN=C8B	C8B	67.046	63.892	18.1	9	22	9	0.534	0.539	0.577	2.397	2.525	1.506
P07359	Platelet glycoprotein Ib alpha chain OS=Homo sapiens OX=9606 GN=GP1BA	GP1BA	71.539	2.0612	1.7	1	1	1	0.82	1.643	1.111	0.545	0.723	1.125
P07360	Complement component C8 gamma chain OS=Homo sapiens OX=9606 GN=C8G	C8G	22.277	87.981	53	8	10	8	0.554	0.531	0.471	2.031	2.519	1.57
P07384	Calpain-1 catalytic subunit OS=Homo sapiens OX=9606 GN=CAPN1	CAPN1	81.889	323.31	46.6	23	59	23	1.243	1.05	1.086	0.84	0.827	0.931
P07437	Tubulin beta chain OS=Homo sapiens OX=9606 GN=TUBB	TUBB	49.67	178.94	45.7	17	122	4	1.003	1.119	1.104	1.058	1.245	0.692
P07585	Decorin OS=Homo sapiens OX=9606 GN=DCN	DCN	39.746	64.433	30.6	12	71	11	0.418	0.311	0.503	3.448	0.824	2.706
P07602	Prosaposin OS=Homo sapiens OX=9606 GN=PSAP	PSAP	58.112	34.118	20	11	16	11	0.825	0.89	0.954	1.05	1.924	1.241
P07686	Beta-hexosaminidase subunit beta OS=Homo sapiens OX=9606 GN=HEXB	HEXB	63.111	76.886	20.7	12	17	12	0.926	0.805	1.31	0.762	1.791	0.698
P07711	Cathepsin L1 OS=Homo sapiens OX=9606 GN=CTSL	CTSL	37.564	8.0204	10.5	4	8	4	1.087	0.709	1.561	0.597	1.405	0.69
P07737	Profilin-1 OS=Homo sapiens OX=9606 GN=PFN1	PFN1	15.054	58.525	70	9	57	9	1.027	1.005	1.126	0.829	1.359	1.022
P07738	Bisphosphoglycerate mutase OS=Homo sapiens OX=9606 GN=BPGM	BPGM	30.005	43.685	19.7	4	5	4	0.812	0.821	0.593	1.101	1.928	2.308
P07741	Adenine phosphoribosyltransferase OS=Homo sapiens OX=9606 GN=APRT	APRT	19.608	50.585	33.9	7	10	7	1.258	1.012	0.906	1.025	1.309	0.727
P07814	Bifunctional glutamate/proline--tRNA ligase OS=Homo sapiens OX=9606 GN=EPRS	EPRS	170.59	258.73	34.5	45	85	44	1.188	1.032	1.165	0.887	0.852	0.763
P07858	Cathepsin B OS=Homo sapiens OX=9606 GN=CTSB	CTSB	37.821	64.228	28	11	32	11	0.749	0.774	1.642	0.69	1.519	0.566
P07900	Heat shock protein HSP 90-alpha OS=Homo sapiens OX=9606 GN=HSP90AA1	HSP90AA1	84.659	250.33	46.2	38	169	25	1.606	0.965	0.985	0.859	0.933	0.695
P07902	Galactose-1-phosphate uridylyltransferase OS=Homo sapiens OX=9606 GN=GALT	GALT	43.363	7.4996	9.2	3	3	3	1.55	0.808	0.8	1.267	0.866	1.194
P07910	Heterogeneous nuclear ribonucleoproteins C1/C2 OS=Homo sapiens OX=9606 GN=HNRNPC	HNRNPC	33.67	70.743	36.3	15	50	15	1.288	1.265	1.09	0.763	0.657	0.588
P07919	Cytochrome b-c1 complex subunit 6, mitochondrial OS=Homo sapiens OX=9606 GN=UQCRH	UQCRH	10.739	39.854	27.5	2	6	2	1.808	0.771	0.765	0.562	1.058	0.931
P07942	Laminin subunit beta-1 OS=Homo sapiens OX=9606 GN=LAMB1	LAMB1	198.04	211.19	22.8	35	66	35	0.797	0.977	0.725	2.031	0.729	1.771
P07947	Tyrosine-protein kinase Yes OS=Homo sapiens OX=9606 GN=YES1	YES1	60.801	1.3448	5.3	3	4	1	1.538	1.08	0.661	1.074	0.767	1.281
P07948	Tyrosine-protein kinase Lyn OS=Homo sapiens OX=9606 GN=LYN	LYN	58.573	24.444	14.1	6	11	5	0.96	0.877	1.275	1.213	1.396	0.669
P07951	Tropomyosin beta chain OS=Homo sapiens OX=9606 GN=TPM2	TPM2	32.85	1.8721	59.9	28	1	1	NA	NA	NA	NA	NA	NA
P07954	Fumarate hydratase, mitochondrial OS=Homo sapiens OX=9606 GN=FH	FH	54.636	80.363	38.2	18	49	18	1.046	1.338	1.22	0.602	0.723	0.674
P07998	Ribonuclease pancreatic OS=Homo sapiens OX=9606 GN=RNASE1	RNASE1	17.644	-2	5.1	1	3	1	0.703	0.913	0.818	1.257	2.151	1.413
P08047	Transcription factor Sp1 OS=Homo sapiens OX=9606 GN=SP1	SP1	80.692	18.791	7.1	4	5	4	0.883	1.243	0.976	0.619	0.558	2.245
P08048	Zinc finger Y-chromosomal protein OS=Homo sapiens OX=9606 GN=ZFY	ZFY	90.504	1.779	2.1	2	2	2	NA	NA	NA	NA	NA	NA
P08069	Insulin-like growth factor 1 receptor OS=Homo sapiens OX=9606 GN=IGF1R	IGF1R	154.79	2.1786	2.7	4	5	2	1.282	1.215	0.694	0.781	1.084	1.447
P08123	Collagen alpha-2(I) chain OS=Homo sapiens OX=9606 GN=COL1A2	COL1A2	129.31	290.61	20.4	29	74	28	0.501	0.451	0.393	4.971	0.663	1.155
P08133	Annexin A6 OS=Homo sapiens OX=9606 GN=ANXA6	ANXA6	75.872	323.31	64.9	45	125	45	0.454	0.637	0.699	1.999	1.307	2.657
P08134	Rho-related GTP-binding protein RhoC OS=Homo sapiens OX=9606 GN=RHOC	RHOC	22.006	65.488	44	8	25	3	0.761	0.775	1.636	1.14	0.79	0.298
P08174	Complement decay-accelerating factor OS=Homo sapiens OX=9606 GN=CD55	CD55	41.4	11.563	10.8	4	5	4	NA	NA	NA	NA	NA	NA
P08185	Corticosteroid-binding globulin OS=Homo sapiens OX=9606 GN=SERPINA6	SERPINA6	45.14	18.415	10.1	4	7	4	0.472	0.318	0.487	2.184	2.848	2.176
P08195	4F2 cell-surface antigen heavy chain OS=Homo sapiens OX=9606 GN=SLC3A2	SLC3A2	67.993	101.45	17.3	11	16	11	1.327	0.743	0.906	0.903	1.936	0.664
P08236	Beta-glucuronidase OS=Homo sapiens OX=9606 GN=GUSB	GUSB	74.731	7.9459	4	4	4	4	1.201	0.862	0.895	1.432	1.495	0.773
P08237	ATP-dependent 6-phosphofructokinase, muscle type OS=Homo sapiens OX=9606 GN=PFKM	PFKM	85.182	160	25.4	17	23	15	0.801	0.808	1.1	1.417	0.877	1.779
P08238	Heat shock protein HSP 90-beta OS=Homo sapiens OX=9606 GN=HSP90AB1	HSP90AB1	83.263	323.31	49.4	41	200	27	1.328	1.025	1.399	0.653	0.67	0.484
P08240	Signal recognition particle receptor subunit alpha OS=Homo sapiens OX=9606 GN=SRPRA	SRPRA	69.81	62.453	24.6	13	21	13	0.956	1.241	1.14	0.95	0.936	0.758
P08243	Asparagine synthetase [glutamine-hydrolyzing] OS=Homo sapiens OX=9606 GN=ASNS	ASNS	64.369	29.619	15.2	7	9	7	1.171	0.928	1.169	1.052	1.131	0.696
P08246	Neutrophil elastase OS=Homo sapiens OX=9606 GN=ELANE	ELANE	28.518	4.0994	3.7	1	1	1	0.867	1.408	0.441	1.618	1.821	0.87
P08253	72 kDa type IV collagenase OS=Homo sapiens OX=9606 GN=MMP2	MMP2	73.881	83.016	23	10	13	10	0.654	0.479	0.834	1.718	1.989	1.821
P08294	Extracellular superoxide dismutase [Cu-Zn] OS=Homo sapiens OX=9606 GN=SOD3	SOD3	25.851	92.535	26.7	6	8	6	0.372	0.648	0.369	1.006	0.69	4.467
P08311	Cathepsin G OS=Homo sapiens OX=9606 GN=CTSG	CTSG	28.837	16.989	22	7	11	7	0.428	1.292	0.295	1.595	2.08	1.92
P08397	Porphobilinogen deaminase OS=Homo sapiens OX=9606 GN=HMBS	HMBS	39.33	8.5383	10.8	4	6	4	1.242	1.307	0.825	0.74	1.077	1.075
P08473	Neprilysin OS=Homo sapiens OX=9606 GN=MME	MME	85.513	24.496	5.6	3	3	3	0.393	0.544	1.251	1.359	2.842	1.003
P08493	Matrix Gla protein OS=Homo sapiens OX=9606 GN=MGP	MGP	12.353	3.5245	10.7	1	2	1	0.455	0.621	0.537	2.379	1.429	2.729
P08514	Integrin alpha-IIb OS=Homo sapiens OX=9606 GN=ITGA2B	ITGA2B	113.38	47.879	8.8	6	7	6	0.599	1.914	0.72	1.06	1.424	0.687
P08519	Apolipoprotein(a) OS=Homo sapiens OX=9606 GN=LPA	LPA	501.31	3.0189	6.8	1	1	1	0.528	0.907	1.203	0.895	1.699	1.713
P08559	Pyruvate dehydrogenase E1 component subunit alpha, somatic form, mitochondrial OS=Homo sapiens OX=9606 GN=PDHA1	PDHA1	43.295	92.176	37.4	17	37	17	1.409	1.167	1.058	0.737	0.636	0.77
P08567	Pleckstrin OS=Homo sapiens OX=9606 GN=PLEK	PLEK	40.124	51.697	19.1	5	10	5	0.694	1.153	0.953	1.029	1.956	1.063
P08571	Monocyte differentiation antigen CD14 OS=Homo sapiens OX=9606 GN=CD14	CD14	40.076	47.948	16	6	12	6	0.741	0.682	1.17	1.059	1.974	1.105
P08572	Collagen alpha-2(IV) chain OS=Homo sapiens OX=9606 GN=COL4A2	COL4A2	167.55	76.93	7.5	10	34	10	0.763	0.995	0.465	2.082	0.486	2.729
P08574	Cytochrome c1, heme protein, mitochondrial OS=Homo sapiens OX=9606 GN=CYC1	CYC1	35.422	87.943	26.5	7	27	7	2.026	0.809	0.767	0.683	0.809	0.755
P08575	Receptor-type tyrosine-protein phosphatase C OS=Homo sapiens OX=9606 GN=PTPRC	PTPRC	147.48	97.484	16.5	19	28	19	0.669	0.719	0.944	1.262	2.297	1.049
P08579	U2 small nuclear ribonucleoprotein B'' OS=Homo sapiens OX=9606 GN=SNRPB2	SNRPB2	25.486	39.253	34.7	8	11	6	1.091	1.57	1.287	0.514	0.5	0.543
P08582	Melanotransferrin OS=Homo sapiens OX=9606 GN=MELTF	MELTF	80.214	11.059	4.2	2	2	2	1.053	1.135	0.984	0.971	1.229	1.053
P08603	Complement factor H OS=Homo sapiens OX=9606 GN=CFH	CFH	139.09	323.31	46.5	49	120	43	0.512	0.574	0.557	1.447	2.986	1.923
P08621	U1 small nuclear ribonucleoprotein 70 kDa OS=Homo sapiens OX=9606 GN=SNRNP70	SNRNP70	51.556	46.575	23.6	13	30	13	1.188	1.391	1.127	0.595	0.777	0.717
P08631	Tyrosine-protein kinase HCK OS=Homo sapiens OX=9606 GN=HCK	HCK	59.599	7.4535	6.5	3	5	2	0.834	0.872	0.996	1.12	1.891	1.211
P08648	Integrin alpha-5 OS=Homo sapiens OX=9606 GN=ITGA5	ITGA5	114.54	56.212	10.8	9	14	9	0.671	0.757	0.842	1.297	1.937	1.496
P08651	Nuclear factor 1 C-type OS=Homo sapiens OX=9606 GN=NFIC	NFIC	55.674	31.869	14.2	8	11	6	1.06	1.244	0.896	0.999	0.877	1.39
P08670	Vimentin OS=Homo sapiens OX=9606 GN=VIM	VIM	53.651	323.31	75.1	50	260	41	0.594	0.733	0.903	1.719	1.448	1.924
P08697	Alpha-2-antiplasmin OS=Homo sapiens OX=9606 GN=SERPINF2	SERPINF2	54.565	32.94	18.1	9	15	9	0.467	0.438	0.327	2.15	2.799	1.678
P08708	40S ribosomal protein S17 OS=Homo sapiens OX=9606 GN=RPS17	RPS17	15.55	52.976	35.6	6	18	6	1.247	0.888	1.374	0.923	0.653	0.664
P08754	Guanine nucleotide-binding protein G(k) subunit alpha OS=Homo sapiens OX=9606 GN=GNAI3	GNAI3	40.532	61.152	37.9	13	32	8	0.956	1.218	0.924	0.972	1.063	1.222
P08758	Annexin A5 OS=Homo sapiens OX=9606 GN=ANXA5	ANXA5	35.936	323.31	65.6	22	72	22	0.503	0.94	0.955	1.332	1.409	1.846
P08865	40S ribosomal protein SA OS=Homo sapiens OX=9606 GN=RPSA	RPSA	32.854	139.1	39.3	8	28	8	1.244	0.928	1.202	0.738	0.871	0.813
P08962	CD63 antigen OS=Homo sapiens OX=9606 GN=CD63	CD63	25.636	7.1866	11.8	3	7	3	0.675	0.647	1.06	1.719	1.258	1.947
P09001	39S ribosomal protein L3, mitochondrial OS=Homo sapiens OX=9606 GN=MRPL3	MRPL3	38.632	3.5495	9.5	3	3	3	NA	NA	NA	NA	NA	NA
P09012	U1 small nuclear ribonucleoprotein A OS=Homo sapiens OX=9606 GN=SNRPA	SNRPA	31.279	22.138	23.8	7	13	5	1.127	1.31	1.062	0.745	0.624	0.79
P09104	Gamma-enolase OS=Homo sapiens OX=9606 GN=ENO2	ENO2	47.268	123.1	41.2	12	28	9	0.638	0.875	0.933	0.631	1.592	2.045
P09110	3-ketoacyl-CoA thiolase, peroxisomal OS=Homo sapiens OX=9606 GN=ACAA1	ACAA1	44.292	46.972	27.6	8	10	8	0.999	1.139	1.133	1.078	0.996	0.769
P09132	Signal recognition particle 19 kDa protein OS=Homo sapiens OX=9606 GN=SRP19	SRP19	16.156	24.601	37.5	3	4	3	1.235	0.779	1.279	0.826	1.299	0.81
P09211	Glutathione S-transferase P OS=Homo sapiens OX=9606 GN=GSTP1	GSTP1	23.356	223.59	47.1	10	70	10	1.237	0.907	1.346	0.777	0.679	0.836
P09234	U1 small nuclear ribonucleoprotein C OS=Homo sapiens OX=9606 GN=SNRPC	SNRPC	17.394	6.8205	13.2	2	6	2	1.169	1.454	1.12	0.55	0.679	0.756
P09237	Matrilysin OS=Homo sapiens OX=9606 GN=MMP7	MMP7	29.676	2.0062	6	2	2	2	0.698	1.707	1.007	0.75	1.095	0.901
P09382	Galectin-1 OS=Homo sapiens OX=9606 GN=LGALS1	LGALS1	14.716	66.418	58.5	8	65	8	0.69	0.607	1.133	1.705	1.193	1.532
P09417	Dihydropteridine reductase OS=Homo sapiens OX=9606 GN=QDPR	QDPR	25.789	40.789	34.4	7	8	7	1.035	1.171	1.039	1.208	1.001	1.05
P09429	High mobility group protein B1 OS=Homo sapiens OX=9606 GN=HMGB1	HMGB1	24.893	70.041	38.6	11	33	7	1.125	1.552	0.954	0.631	0.901	0.811
P09455	Retinol-binding protein 1 OS=Homo sapiens OX=9606 GN=RBP1	RBP1	15.85	87.019	58.5	7	19	7	1.099	0.718	0.735	2.231	0.564	1.579
P09467	Fructose-1,6-bisphosphatase 1 OS=Homo sapiens OX=9606 GN=FBP1	FBP1	36.842	34.744	21.6	6	9	6	0.827	0.617	1.329	0.701	1.97	1.248
P09471	Guanine nucleotide-binding protein G(o) subunit alpha OS=Homo sapiens OX=9606 GN=GNAO1	GNAO1	40.05	6.2158	15	4	11	3	0.398	0.627	0.318	0.885	0.654	5.733
P09486	SPARC OS=Homo sapiens OX=9606 GN=SPARC	SPARC	34.632	53.624	29	6	9	6	0.839	0.833	1.326	0.862	1.431	0.631
P09488	Glutathione S-transferase Mu 1 OS=Homo sapiens OX=9606 GN=GSTM1	GSTM1	25.712	13.973	33.9	9	19	0	NA	NA	NA	NA	NA	NA
P09493	Tropomyosin alpha-1 chain OS=Homo sapiens OX=9606 GN=TPM1	TPM1	32.708	217.38	63.4	32	50	16	0.46	0.428	0.698	0.95	0.645	4.91
P09496	Clathrin light chain A OS=Homo sapiens OX=9606 GN=CLTA	CLTA	27.076	9.8239	22.6	7	13	7	1.309	0.992	1.118	1.013	0.875	0.864
P09497	Clathrin light chain B OS=Homo sapiens OX=9606 GN=CLTB	CLTB	25.19	14.865	21.8	6	7	6	0.827	1.055	1.046	1.198	1.032	1.496
P09525	Annexin A4 OS=Homo sapiens OX=9606 GN=ANXA4	ANXA4	35.882	170.07	55.2	19	45	19	0.677	1.042	0.901	1.088	1.556	1.604
P09543	2',3'-cyclic-nucleotide 3'-phosphodiesterase OS=Homo sapiens OX=9606 GN=CNP	CNP	47.578	134.11	41.1	20	30	20	0.893	0.9	0.961	1.539	0.946	1.43
P09601	Heme oxygenase 1 OS=Homo sapiens OX=9606 GN=HMOX1	HMOX1	32.818	39.699	25	6	10	6	0.732	0.894	1.008	1.529	1.298	1.316
P09619	Platelet-derived growth factor receptor beta OS=Homo sapiens OX=9606 GN=PDGFRB	PDGFRB	123.97	14.23	3.8	4	6	4	1.097	1.202	0.827	1.093	0.954	1.276
P09622	Dihydrolipoyl dehydrogenase, mitochondrial OS=Homo sapiens OX=9606 GN=DLD	DLD	54.177	34.433	20.4	9	22	9	1.502	1.138	0.928	0.846	0.808	0.802
P09651	Heterogeneous nuclear ribonucleoprotein A1 OS=Homo sapiens OX=9606 GN=HNRNPA1	HNRNPA1	38.746	205.32	57.8	20	81	18	1.153	1.044	1.14	0.746	0.638	0.701
P09661	U2 small nuclear ribonucleoprotein A' OS=Homo sapiens OX=9606 GN=SNRPA1	SNRPA1	28.415	51.184	41.6	11	19	11	1.208	1.28	1.037	0.777	0.68	0.736
P09668	Pro-cathepsin H OS=Homo sapiens OX=9606 GN=CTSH	CTSH	37.393	3.5826	6.3	2	3	2	0.866	0.591	1.301	1.156	1.654	1.21
P09669	Cytochrome c oxidase subunit 6C OS=Homo sapiens OX=9606 GN=COX6C	COX6C	8.7813	15.315	50.7	7	11	7	1.06	1.557	0.91	0.595	0.726	0.72
P09758	Tumor-associated calcium signal transducer 2 OS=Homo sapiens OX=9606 GN=TACSTD2	TACSTD2	35.709	45.082	35	9	19	9	1.326	1.24	1.01	0.906	0.509	0.664
P09871	Complement C1s subcomponent OS=Homo sapiens OX=9606 GN=C1S	C1S	76.684	166.45	19.3	11	18	11	0.598	0.699	0.761	1.326	2.637	1.261
P09874	Poly [ADP-ribose] polymerase 1 OS=Homo sapiens OX=9606 GN=PARP1	PARP1	113.08	239.32	36.8	38	68	38	1.446	1.471	0.825	0.662	0.649	0.674
P09884	DNA polymerase alpha catalytic subunit OS=Homo sapiens OX=9606 GN=POLA1	POLA1	165.91	1.6171	1.2	2	2	2	0.462	0.456	0.583	1.832	3.015	1.955
P09913	Interferon-induced protein with tetratricopeptide repeats 2 OS=Homo sapiens OX=9606 GN=IFIT2	IFIT2	54.632	5.4226	7.6	3	3	3	1.13	0.786	0.893	1.496	1.215	1.297
P09914	Interferon-induced protein with tetratricopeptide repeats 1 OS=Homo sapiens OX=9606 GN=IFIT1	IFIT1	55.36	96.27	32.6	12	20	11	1.252	0.424	1.396	1.615	0.973	0.484
P09917	Arachidonate 5-lipoxygenase OS=Homo sapiens OX=9606 GN=ALOX5	ALOX5	77.982	73.053	13.2	7	11	7	0.752	0.815	1.114	0.949	2.12	1.024
P09936	Ubiquitin carboxyl-terminal hydrolase isozyme L1 OS=Homo sapiens OX=9606 GN=UCHL1	UCHL1	24.824	45.002	38.6	9	21	9	0.495	0.482	2.311	0.644	0.723	0.721
P09960	Leukotriene A-4 hydrolase OS=Homo sapiens OX=9606 GN=LTA4H	LTA4H	69.284	119.47	41.4	23	41	23	1.032	1.025	1.054	0.955	1.072	1.23
P09972	Fructose-bisphosphate aldolase C OS=Homo sapiens OX=9606 GN=ALDOC	ALDOC	39.455	148.14	47.8	17	50	10	0.838	0.897	1.276	0.803	1.077	1.128
P0C0L4	Complement C4-A OS=Homo sapiens OX=9606 GN=C4A	C4A	192.78	323.31	33.9	52	130	3	0.397	0.56	0.82	1.599	2.908	1.684
P0C0L5	Complement C4-B OS=Homo sapiens OX=9606 GN=C4B	C4B	192.75	13.584	31.9	50	128	1	0.75	0.982	0.797	1.033	1.66	1.657
P0C1Z6	TCF3 fusion partner OS=Homo sapiens OX=9606 GN=TFPT	TFPT	28.278	4.1047	7.9	1	1	1	0.919	0.967	1.037	1.197	1.265	1.28
P0C7P0	CDGSH iron-sulfur domain-containing protein 3, mitochondrial OS=Homo sapiens OX=9606 GN=CISD3	CISD3	14.215	1.8706	10.2	1	1	1	NA	NA	NA	NA	NA	NA
P0CG08	Golgi pH regulator B OS=Homo sapiens OX=9606 GN=GPR89B	GPR89B	52.916	106.25	11.4	3	5	3	0.921	0.977	0.943	1.274	1.179	1.126
P0CG30	Glutathione S-transferase theta-2B OS=Homo sapiens OX=9606 GN=GSTT2B	GSTT2B	27.507	3.5006	5.3	1	1	1	0.403	0.766	1.142	1.72	1.267	1.96
P0CW20	LIM and senescent cell antigen-like-containing domain protein 4 OS=Homo sapiens OX=9606 GN=LIMS4	LIMS4	13.251	1.4933	6.8	1	1	1	2.031	0.718	1.025	0.626	0.546	0.856
P0DI82	Trafficking protein particle complex subunit 2B OS=Homo sapiens OX=9606 GN=TRAPPC2B	TRAPPC2B	16.445	1.5658	5.7	1	1	1	1.061	0.955	1.156	1.24	1.111	0.835
P0DJ07	Protein PET100 homolog, mitochondrial OS=Homo sapiens OX=9606 GN=PET100	PET100	9.1135	1.1349	20.5	2	2	2	0.627	1.661	0.558	1.077	1.634	1.323
P0DMN0	Sulfotransferase 1A4 OS=Homo sapiens OX=9606 GN=SULT1A4	SULT1A4	34.196	32.074	19.7	5	5	2	NA	NA	NA	NA	NA	NA
P0DMV9	Heat shock 70 kDa protein 1B OS=Homo sapiens OX=9606 GN=HSPA1B	HSPA1B	70.051	249.49	49.3	31	127	13	1.172	1.232	0.95	0.916	0.831	1.14
P0DN76	Splicing factor U2AF 35 kDa subunit-like protein OS=Homo sapiens OX=9606 GN=U2AF1L5	U2AF1L5	27.872	108.12	48.8	8	16	8	1.012	1.329	1.024	1.104	0.645	0.763
P0DN79	Cystathionine beta-synthase-like protein OS=Homo sapiens OX=9606 GN=CBSL	CBSL	60.586	4.7965	4	2	2	2	NA	NA	NA	NA	NA	NA
P0DOX2	Immunoglobulin alpha-2 heavy chain OS=Homo sapiens OX=9606	---	48.934	54.417	27.7	10	23	2	0.468	0.781	0.711	2.534	1.74	1.473
P0DOX4	Immunoglobulin epsilon heavy chain OS=Homo sapiens OX=9606	---	60.322	3.4599	2.2	1	1	1	0.735	0.51	0.429	2.018	2.592	1.865
P0DOX5	Immunoglobulin gamma-1 heavy chain OS=Homo sapiens OX=9606	---	49.328	202.75	37.2	15	113	6	0.489	0.422	0.318	3.875	1.744	1.094
P0DOX7	Immunoglobulin kappa light chain OS=Homo sapiens OX=9606	---	23.379	180.65	58.9	9	36	3	0.701	0.763	0.65	2.146	2.008	1.349
P0DOX8	Immunoglobulin lambda-1 light chain OS=Homo sapiens OX=9606	---	22.83	80.151	34.7	8	25	3	0.672	0.345	0.319	2.155	2.777	1.901
P0DOY3	Immunoglobulin lambda constant 3 OS=Homo sapiens OX=9606 GN=IGLC3	IGLC3	11.265	57.638	60.4	7	23	3	0.526	0.34	0.366	2.307	3.223	1.875
P0DP02	Immunoglobulin heavy variable 3-30-3 OS=Homo sapiens OX=9606 GN=IGHV3-30-3	IGHV3-30-3	12.989	3.7146	24.8	3	9	0	NA	NA	NA	NA	NA	NA
P0DP03	Immunoglobulin heavy variable 3-30-5 OS=Homo sapiens OX=9606 GN=IGHV3-30-5	IGHV3-30-5	12.947	6.8347	24.8	3	8	1	0.49	0.206	0.135	3.643	2.561	1.715
P0DP04	Immunoglobulin heavy variable 3-43D OS=Homo sapiens OX=9606 GN=IGHV3-43D	IGHV3-43D	13.017	6.8347	9.3	1	6	1	0.481	0.449	0.317	2.888	2.552	1.156
P0DP08	Immunoglobulin heavy variable 4-38-2 OS=Homo sapiens OX=9606 GN=IGHV4-38-2	IGHV4-38-2	13.016	10.401	13.7	1	1	1	NA	NA	NA	NA	NA	NA
P0DP25	Calmodulin-3 OS=Homo sapiens OX=9606 GN=CALM3	CALM3	16.837	216.93	85.9	11	100	11	0.953	1.037	1.067	0.998	0.953	1.229
P0DPB6	DNA-directed RNA polymerases I and III subunit RPAC2 OS=Homo sapiens OX=9606 GN=POLR1D	POLR1D	15.237	1.5744	8.3	1	1	1	NA	NA	NA	NA	NA	NA
P0DPF3	Neuroblastoma breakpoint family member 9 OS=Homo sapiens OX=9606 GN=NBPF9	NBPF9	127.75	-2	0.7	1	2	1	0.956	1.393	0.958	0.872	1.086	1.022
P0DPI2	Glutamine amidotransferase-like class 1 domain-containing protein 3A, mitochondrial OS=Homo sapiens OX=9606 GN=GATD3A	GATD3A	28.17	53.221	27.2	8	11	8	1.485	1.499	0.83	0.609	0.489	0.846
P10109	Adrenodoxin, mitochondrial OS=Homo sapiens OX=9606 GN=FDX1	FDX1	19.393	5.9067	16.3	2	2	2	0.918	1.087	0.889	1.009	1.342	1.506
P10114	Ras-related protein Rap-2a OS=Homo sapiens OX=9606 GN=RAP2A	RAP2A	20.615	3.8788	32.8	5	13	1	NA	NA	NA	NA	NA	NA
P10124	Serglycin OS=Homo sapiens OX=9606 GN=SRGN	SRGN	17.652	1.954	8.2	1	1	1	NA	NA	NA	NA	NA	NA
P10155	60 kDa SS-A/Ro ribonucleoprotein OS=Homo sapiens OX=9606 GN=TROVE2	TROVE2	60.67	38.053	26	14	18	14	1.166	1.2	0.904	1.294	0.853	1.05
P10176	Cytochrome c oxidase subunit 8A, mitochondrial OS=Homo sapiens OX=9606 GN=COX8A	COX8A	7.579	1.6475	13	1	3	1	NA	NA	NA	NA	NA	NA
P10253	Lysosomal alpha-glucosidase OS=Homo sapiens OX=9606 GN=GAA	GAA	105.32	89.118	12.2	10	16	10	0.866	1.095	1.1	0.916	1.831	0.581
P10301	Ras-related protein R-Ras OS=Homo sapiens OX=9606 GN=RRAS	RRAS	23.48	63.136	42.2	7	20	5	0.733	0.997	0.829	0.935	0.988	2.743
P10319	HLA class I histocompatibility antigen, B-58 alpha chain OS=Homo sapiens OX=9606 GN=HLA-B	HLA-B	40.337	20.273	41.4	13	43	0	NA	NA	NA	NA	NA	NA
P10398	Serine/threonine-protein kinase A-Raf OS=Homo sapiens OX=9606 GN=ARAF	ARAF	67.585	12.964	7.1	4	4	3	0.932	0.769	1.06	1.445	1.509	1.106
P10412	Histone H1.4 OS=Homo sapiens OX=9606 GN=HIST1H1E	HIST1H1E	21.865	51.505	36.1	10	28	2	0.436	1.339	0.56	1.033	1.48	2.594
P10515	Dihydrolipoyllysine-residue acetyltransferase component of pyruvate dehydrogenase complex, mitochondrial OS=Homo sapiens OX=9606 GN=DLAT	DLAT	68.996	65.914	20.7	13	25	13	1.363	1.39	0.942	0.801	0.711	0.864
P10586	Receptor-type tyrosine-protein phosphatase F OS=Homo sapiens OX=9606 GN=PTPRF	PTPRF	212.88	39.8	8.2	10	12	10	1.26	0.938	1.058	0.847	1.069	1.173
P10588	Nuclear receptor subfamily 2 group F member 6 OS=Homo sapiens OX=9606 GN=NR2F6	NR2F6	42.979	7.2409	10.1	5	8	3	0.723	1.848	0.839	0.788	0.634	0.698
P10599	Thioredoxin OS=Homo sapiens OX=9606 GN=TXN	TXN	11.737	60.498	54.3	5	26	5	1.307	0.899	1.447	0.533	0.692	0.768
P10606	Cytochrome c oxidase subunit 5B, mitochondrial OS=Homo sapiens OX=9606 GN=COX5B	COX5B	13.696	9.5633	30.2	5	11	5	1.009	1.326	0.913	0.805	1.034	1.067
P10619	Lysosomal protective protein OS=Homo sapiens OX=9606 GN=CTSA	CTSA	54.465	11.292	10	4	6	4	0.73	0.972	1.542	0.796	1.391	0.736
P10620	Microsomal glutathione S-transferase 1 OS=Homo sapiens OX=9606 GN=MGST1	MGST1	17.598	14.51	9	2	4	2	0.891	1.469	0.656	0.79	1.847	1.041
P10643	Complement component C7 OS=Homo sapiens OX=9606 GN=C7	C7	93.517	77.649	22.3	18	27	17	0.401	0.398	0.236	3.317	1.685	2.327
P10644	cAMP-dependent protein kinase type I-alpha regulatory subunit OS=Homo sapiens OX=9606 GN=PRKAR1A	PRKAR1A	42.981	108.81	37.8	13	24	11	1.378	1.118	0.916	0.763	0.869	0.92
P10746	Uroporphyrinogen-III synthase OS=Homo sapiens OX=9606 GN=UROS	UROS	28.627	7.5112	10.9	2	2	2	0.972	0.947	1.215	0.987	1.102	1.175
P10768	S-formylglutathione hydrolase OS=Homo sapiens OX=9606 GN=ESD	ESD	31.462	36.825	33.7	6	10	6	0.963	0.673	1.062	1.171	0.972	2.166
P10809	60 kDa heat shock protein, mitochondrial OS=Homo sapiens OX=9606 GN=HSPD1	HSPD1	61.054	323.31	62.5	34	146	34	1.782	0.888	1.092	0.607	0.612	0.467
P10909	Clusterin OS=Homo sapiens OX=9606 GN=CLU	CLU	52.494	231.18	35	17	67	17	0.351	0.867	0.317	3.207	2.142	0.96
P11021	Endoplasmic reticulum chaperone BiP OS=Homo sapiens OX=9606 GN=HSPA5	HSPA5	72.332	323.31	57.8	37	160	35	0.993	1.069	1.216	0.853	1.47	0.602
P11047	Laminin subunit gamma-1 OS=Homo sapiens OX=9606 GN=LAMC1	LAMC1	177.6	323.31	33.5	49	98	49	0.701	0.838	0.509	1.701	0.751	3.026
P11117	Lysosomal acid phosphatase OS=Homo sapiens OX=9606 GN=ACP2	ACP2	48.344	19.229	12.8	5	5	5	0.66	0.822	0.857	0.888	3.337	0.814
P11137	Microtubule-associated protein 2 OS=Homo sapiens OX=9606 GN=MAP2	MAP2	199.52	3.1696	0.6	1	1	1	NA	NA	NA	NA	NA	NA
P11142	Heat shock cognate 71 kDa protein OS=Homo sapiens OX=9606 GN=HSPA8	HSPA8	70.897	323.31	65.3	43	180	27	1.266	0.847	1.167	0.874	1.077	0.756
P11166	Solute carrier family 2, facilitated glucose transporter member 1 OS=Homo sapiens OX=9606 GN=SLC2A1	SLC2A1	54.083	30.169	10.4	4	6	4	0.725	1.263	0.614	1.086	1.818	1.63
P11169	Solute carrier family 2, facilitated glucose transporter member 3 OS=Homo sapiens OX=9606 GN=SLC2A3	SLC2A3	53.924	50.354	9.5	4	5	4	0.248	0.641	0.287	0.881	6.441	0.353
P11171	Protein 4.1 OS=Homo sapiens OX=9606 GN=EPB41	EPB41	97.016	128.43	26.9	19	25	15	1.079	1.218	0.757	1.092	1.265	1.292
P11172	Uridine 5'-monophosphate synthase OS=Homo sapiens OX=9606 GN=UMPS	UMPS	52.221	17.111	15.2	8	11	8	1.369	1.337	0.887	0.918	0.614	0.67
P11177	Pyruvate dehydrogenase E1 component subunit beta, mitochondrial OS=Homo sapiens OX=9606 GN=PDHB	PDHB	39.233	89.999	37.6	10	41	10	1.241	1.079	1.148	0.769	0.673	0.688
P11182	Lipoamide acyltransferase component of branched-chain alpha-keto acid dehydrogenase complex, mitochondrial OS=Homo sapiens OX=9606 GN=DBT	DBT	53.486	9.348	12.7	7	9	7	1.321	1.294	0.961	0.761	0.835	0.613
P11215	Integrin alpha-M OS=Homo sapiens OX=9606 GN=ITGAM	ITGAM	127.18	175.97	25.7	27	41	25	0.449	0.665	0.697	0.919	4.156	0.664
P11216	Glycogen phosphorylase, brain form OS=Homo sapiens OX=9606 GN=PYGB	PYGB	96.695	150.56	32.6	25	44	17	0.708	0.909	0.935	1.09	1.085	2.272
P11217	Glycogen phosphorylase, muscle form OS=Homo sapiens OX=9606 GN=PYGM	PYGM	97.091	12.423	12.4	10	14	2	0.736	0.959	0.638	0.968	0.921	3.216
P11233	Ras-related protein Ral-A OS=Homo sapiens OX=9606 GN=RALA	RALA	23.567	83.975	49	9	20	5	1.401	1.287	0.609	0.897	1.091	0.802
P11234	Ras-related protein Ral-B OS=Homo sapiens OX=9606 GN=RALB	RALB	23.408	24.414	39.8	8	15	4	0.913	0.782	1.042	1.009	1.409	1.386
P11274	Breakpoint cluster region protein OS=Homo sapiens OX=9606 GN=BCR	BCR	142.82	4.6796	2.5	3	4	2	NA	NA	NA	NA	NA	NA
P11277	Spectrin beta chain, erythrocytic OS=Homo sapiens OX=9606 GN=SPTB	SPTB	246.47	293.65	30.5	55	78	48	0.833	1.254	0.527	1.296	1.712	1.493
P11279	Lysosome-associated membrane glycoprotein 1 OS=Homo sapiens OX=9606 GN=LAMP1	LAMP1	44.882	9.9892	6.7	3	5	3	0.952	0.783	0.723	1.933	1.606	1.215
P11310	Medium-chain specific acyl-CoA dehydrogenase, mitochondrial OS=Homo sapiens OX=9606 GN=ACADM	ACADM	46.588	61.002	39.7	16	27	16	0.615	1.679	1.293	0.671	0.721	0.606
P11387	DNA topoisomerase 1 OS=Homo sapiens OX=9606 GN=TOP1	TOP1	90.725	36.385	20.7	14	20	14	1.414	1.193	0.941	0.745	1.088	0.628
P11388	DNA topoisomerase 2-alpha OS=Homo sapiens OX=9606 GN=TOP2A	TOP2A	174.38	61.518	13.3	18	26	10	0.918	1.551	1.043	0.747	0.964	0.589
P11413	Glucose-6-phosphate 1-dehydrogenase OS=Homo sapiens OX=9606 GN=G6PD	G6PD	59.256	76.389	31.7	15	20	15	0.818	0.644	1.061	1.316	1.859	1.103
P11498	Pyruvate carboxylase, mitochondrial OS=Homo sapiens OX=9606 GN=PC	PC	129.63	34.487	7.8	7	8	7	1.059	1.058	0.91	1.134	1.073	0.88
P11532	Dystrophin OS=Homo sapiens OX=9606 GN=DMD	DMD	426.74	79.264	7.3	21	23	21	0.488	0.529	0.369	1.212	0.668	4.916
P11586	C-1-tetrahydrofolate synthase, cytoplasmic OS=Homo sapiens OX=9606 GN=MTHFD1	MTHFD1	101.56	150.73	33.3	30	52	30	1.301	1.151	0.941	0.923	0.849	0.909
P11717	Cation-independent mannose-6-phosphate receptor OS=Homo sapiens OX=9606 GN=IGF2R	IGF2R	274.37	193.5	16.7	36	44	36	0.701	0.919	1.113	1.403	1.655	1.068
P11766	Alcohol dehydrogenase class-3 OS=Homo sapiens OX=9606 GN=ADH5	ADH5	39.724	63.601	32.1	13	27	13	1.045	0.918	0.947	1.288	0.794	1.603
P11802	Cyclin-dependent kinase 4 OS=Homo sapiens OX=9606 GN=CDK4	CDK4	33.729	12.708	19.8	5	6	4	0.904	1.187	1.019	1.057	0.883	1.259
P11908	Ribose-phosphate pyrophosphokinase 2 OS=Homo sapiens OX=9606 GN=PRPS2	PRPS2	34.769	96.597	29.2	8	17	5	1.335	0.995	1.09	1.01	0.966	0.842
P11940	Polyadenylate-binding protein 1 OS=Homo sapiens OX=9606 GN=PABPC1	PABPC1	70.67	76.429	29.2	18	40	11	1.29	1.141	1.289	0.715	0.866	0.591
P12004	Proliferating cell nuclear antigen OS=Homo sapiens OX=9606 GN=PCNA	PCNA	28.768	122.17	54.4	11	31	11	1.273	1.274	1.16	0.68	0.728	0.43
P12081	Histidine--tRNA ligase, cytoplasmic OS=Homo sapiens OX=9606 GN=HARS	HARS	57.41	48.662	27.5	15	20	11	1.077	1.058	1.291	0.723	0.998	0.761
P12107	Collagen alpha-1(XI) chain OS=Homo sapiens OX=9606 GN=COL11A1	COL11A1	181.06	59.114	5.1	7	10	5	0.547	0.737	1.507	0.383	1.871	0.395
P12109	Collagen alpha-1(VI) chain OS=Homo sapiens OX=9606 GN=COL6A1	COL6A1	108.53	323.31	40.3	34	153	34	0.477	0.491	0.326	2.995	0.789	3.192
P12110	Collagen alpha-2(VI) chain OS=Homo sapiens OX=9606 GN=COL6A2	COL6A2	108.58	323.31	31.2	29	104	29	0.537	0.526	0.412	2.472	0.724	3.249
P12111	Collagen alpha-3(VI) chain OS=Homo sapiens OX=9606 GN=COL6A3	COL6A3	343.67	323.31	45.9	133	442	133	0.561	0.566	0.387	2.909	0.836	2.651
P12235	ADP/ATP translocase 1 OS=Homo sapiens OX=9606 GN=SLC25A4	SLC25A4	33.064	14.17	32.6	11	24	3	0.735	1.296	1.077	0.975	0.652	1.6
P12236	ADP/ATP translocase 3 OS=Homo sapiens OX=9606 GN=SLC25A6	SLC25A6	32.866	31.712	48	16	33	5	1.072	0.948	0.907	0.996	0.923	0.816
P12259	Coagulation factor V OS=Homo sapiens OX=9606 GN=F5	F5	251.7	15.094	2.8	5	5	5	0.451	1.208	0.398	1.106	3.778	0.85
P12268	Inosine-5'-monophosphate dehydrogenase 2 OS=Homo sapiens OX=9606 GN=IMPDH2	IMPDH2	55.804	116.19	36.4	16	34	14	1.418	1.393	0.681	0.924	0.687	0.684
P12270	Nucleoprotein TPR OS=Homo sapiens OX=9606 GN=TPR	TPR	267.29	323.31	32.8	79	123	79	1.134	1.403	0.929	0.875	0.685	0.855
P12277	Creatine kinase B-type OS=Homo sapiens OX=9606 GN=CKB	CKB	42.644	147.88	39.9	12	25	12	0.49	1.72	0.493	0.564	0.959	2.759
P12314	High affinity immunoglobulin gamma Fc receptor I OS=Homo sapiens OX=9606 GN=FCGR1A	FCGR1A	42.631	32.818	13.9	5	6	5	0.909	0.85	0.964	0.947	1.933	1.24
P12318	Low affinity immunoglobulin gamma Fc region receptor II-a OS=Homo sapiens OX=9606 GN=FCGR2A	FCGR2A	35	11.646	12.3	3	4	3	0.957	0.787	0.99	1.164	2.263	0.73
P12429	Annexin A3 OS=Homo sapiens OX=9606 GN=ANXA3	ANXA3	36.375	130.12	41.5	13	23	13	1.092	0.984	0.987	1	1.566	0.65
P12532	Creatine kinase U-type, mitochondrial OS=Homo sapiens OX=9606 GN=CKMT1A	CKMT1A	47.036	96.773	21.1	7	15	6	0.86	0.938	0.957	0.783	0.676	0.629
P12694	2-oxoisovalerate dehydrogenase subunit alpha, mitochondrial OS=Homo sapiens OX=9606 GN=BCKDHA	BCKDHA	50.47	27.507	19.8	9	10	9	1.086	1.476	0.979	0.79	0.681	0.846
P12814	Alpha-actinin-1 OS=Homo sapiens OX=9606 GN=ACTN1	ACTN1	103.06	323.31	55.6	43	192	28	0.742	0.777	0.883	1.365	0.942	2.414
P12821	Angiotensin-converting enzyme OS=Homo sapiens OX=9606 GN=ACE	ACE	149.71	15.981	4.8	5	5	5	0.804	0.825	0.72	1.583	1.553	1.87
P12830	Cadherin-1 OS=Homo sapiens OX=9606 GN=CDH1	CDH1	97.455	112.6	19	15	28	13	1.457	1.165	1	0.611	0.597	0.616
P12931	Proto-oncogene tyrosine-protein kinase Src OS=Homo sapiens OX=9606 GN=SRC	SRC	59.834	8.3874	11.2	6	7	4	1.106	0.77	1	1.465	0.929	1.444
P12955	Xaa-Pro dipeptidase OS=Homo sapiens OX=9606 GN=PEPD	PEPD	54.548	136.34	24.1	10	16	10	0.976	0.67	1.143	1.243	1.535	1.038
P12956	X-ray repair cross-complementing protein 6 OS=Homo sapiens OX=9606 GN=XRCC6	XRCC6	69.842	220.73	52.1	30	76	30	1.071	1.395	0.949	0.826	0.897	0.851
P13010	X-ray repair cross-complementing protein 5 OS=Homo sapiens OX=9606 GN=XRCC5	XRCC5	82.704	250.07	31.7	21	54	21	1.182	1.401	0.997	0.859	0.745	0.663
P13051	Uracil-DNA glycosylase OS=Homo sapiens OX=9606 GN=UNG	UNG	34.645	4.432	6.4	2	3	2	1.441	1.252	0.916	0.907	0.801	0.658
P13073	Cytochrome c oxidase subunit 4 isoform 1, mitochondrial OS=Homo sapiens OX=9606 GN=COX4I1	COX4I1	19.576	28.695	42	9	30	9	1.115	1.414	0.868	0.788	0.85	0.949
P13164	Interferon-induced transmembrane protein 1 OS=Homo sapiens OX=9606 GN=IFITM1	IFITM1	13.964	6.1411	12.8	1	1	1	NA	NA	NA	NA	NA	NA
P13224	Platelet glycoprotein Ib beta chain OS=Homo sapiens OX=9606 GN=GP1BB	GP1BB	21.717	4.5899	10.7	2	2	2	NA	NA	NA	NA	NA	NA
P13284	Gamma-interferon-inducible lysosomal thiol reductase OS=Homo sapiens OX=9606 GN=IFI30	IFI30	27.963	15.715	23.6	5	17	5	0.683	0.701	1.013	1.082	2.822	0.876
P13473	Lysosome-associated membrane glycoprotein 2 OS=Homo sapiens OX=9606 GN=LAMP2	LAMP2	44.96	6.3363	8.8	4	4	4	NA	NA	NA	NA	NA	NA
P13489	Ribonuclease inhibitor OS=Homo sapiens OX=9606 GN=RNH1	RNH1	49.973	216.86	35.1	15	31	15	0.989	0.906	0.938	1.201	1.064	1.666
P13498	Cytochrome b-245 light chain OS=Homo sapiens OX=9606 GN=CYBA	CYBA	21.012	6.6775	13.8	3	3	3	0.886	0.863	1.049	1.069	1.923	1.019
P13584	Cytochrome P450 4B1 OS=Homo sapiens OX=9606 GN=CYP4B1	CYP4B1	58.99	19.792	5.9	2	2	2	0.954	1.704	0.845	1.109	0.684	0.528
P13591	Neural cell adhesion molecule 1 OS=Homo sapiens OX=9606 GN=NCAM1	NCAM1	94.573	27.413	13.5	11	15	11	0.4	0.816	0.454	1.973	0.559	3.922
P13598	Intercellular adhesion molecule 2 OS=Homo sapiens OX=9606 GN=ICAM2	ICAM2	30.654	3.4299	3.6	1	2	1	0.827	0.783	0.759	1.657	1.597	1.694
P13611	Versican core protein OS=Homo sapiens OX=9606 GN=VCAN	VCAN	372.82	84.21	6.4	23	42	23	0.704	0.691	0.838	1.678	1.851	1.71
P13612	Integrin alpha-4 OS=Homo sapiens OX=9606 GN=ITGA4	ITGA4	114.9	12.688	4.3	4	4	4	0.838	0.895	1.044	1.174	1.786	1.087
P13639	Elongation factor 2 OS=Homo sapiens OX=9606 GN=EEF2	EEF2	95.337	205.79	41.3	37	105	36	1.057	0.935	1.194	0.959	1.067	0.869
P13667	Protein disulfide-isomerase A4 OS=Homo sapiens OX=9606 GN=PDIA4	PDIA4	72.932	323.31	51.6	33	95	33	1.035	1.109	1.008	0.992	1.31	0.741
P13671	Complement component C6 OS=Homo sapiens OX=9606 GN=C6	C6	104.79	121.94	23.2	23	37	23	0.47	0.419	0.409	1.814	3.077	1.487
P13674	Prolyl 4-hydroxylase subunit alpha-1 OS=Homo sapiens OX=9606 GN=P4HA1	P4HA1	61.049	127.6	33.9	17	27	17	0.885	0.844	1.16	1.13	1.877	0.535
P13693	Translationally-controlled tumor protein OS=Homo sapiens OX=9606 GN=TPT1	TPT1	19.595	32.136	38.4	8	16	8	1.213	0.842	1.227	0.711	1.388	0.722
P13716	Delta-aminolevulinic acid dehydratase OS=Homo sapiens OX=9606 GN=ALAD	ALAD	36.294	30.581	11.2	3	6	3	0.775	0.96	0.636	2.018	1.247	1.738
P13747	HLA class I histocompatibility antigen, alpha chain E OS=Homo sapiens OX=9606 GN=HLA-E	HLA-E	40.156	40.422	21.5	6	6	5	1.189	1.012	0.947	1.039	1.205	1.031
P13761	HLA class II histocompatibility antigen, DRB1-7 beta chain OS=Homo sapiens OX=9606 GN=HLA-DRB1	HLA-DRB1	29.822	8.8511	25.6	7	17	2	0.462	0.42	2.349	0.452	0.601	0.552
P13762	HLA class II histocompatibility antigen, DR beta 4 chain OS=Homo sapiens OX=9606 GN=HLA-DRB4	HLA-DRB4	29.941	12.21	19.2	4	6	2	0.374	1.008	1.217	1.359	2.007	0.978
P13796	Plastin-2 OS=Homo sapiens OX=9606 GN=LCP1	LCP1	70.288	221.47	45.6	26	68	21	0.872	0.651	1.183	0.858	2.282	0.92
P13797	Plastin-3 OS=Homo sapiens OX=9606 GN=PLS3	PLS3	70.81	181.95	43.3	27	50	21	0.879	0.55	1.248	1.214	1.467	1.628
P13798	Acylamino-acid-releasing enzyme OS=Homo sapiens OX=9606 GN=APEH	APEH	81.224	69.934	25.3	15	28	15	1.542	0.981	0.906	0.666	1.133	0.891
P13804	Electron transfer flavoprotein subunit alpha, mitochondrial OS=Homo sapiens OX=9606 GN=ETFA	ETFA	35.079	141.49	49.5	13	29	13	1.652	0.848	1.033	0.898	0.726	0.765
P13807	Glycogen [starch] synthase, muscle OS=Homo sapiens OX=9606 GN=GYS1	GYS1	83.785	9.837	6.6	5	6	5	0.996	1.125	0.787	1.358	1.405	1.028
P13861	cAMP-dependent protein kinase type II-alpha regulatory subunit OS=Homo sapiens OX=9606 GN=PRKAR2A	PRKAR2A	45.518	102.19	53.5	17	30	16	0.944	1.196	0.898	1.035	1.042	1.385
P13984	General transcription factor IIF subunit 2 OS=Homo sapiens OX=9606 GN=GTF2F2	GTF2F2	28.38	5.2634	16.9	5	5	5	1.371	0.92	1.084	0.779	1.258	0.786
P13987	CD59 glycoprotein OS=Homo sapiens OX=9606 GN=CD59	CD59	14.177	22.556	25.8	5	12	5	0.695	0.978	0.784	1.471	1.192	1.987
P13995	Bifunctional methylenetetrahydrofolate dehydrogenase/cyclohydrolase, mitochondrial OS=Homo sapiens OX=9606 GN=MTHFD2	MTHFD2	37.895	15.554	11.7	3	3	3	1.147	0.843	1.354	1.001	1.257	0.533
P14151	L-selectin OS=Homo sapiens OX=9606 GN=SELL	SELL	42.187	3.4944	5.1	2	2	2	0.537	0.645	0.594	1.59	2.142	2.508
P14174	Macrophage migration inhibitory factor OS=Homo sapiens OX=9606 GN=MIF	MIF	12.476	9.3102	23.5	3	8	3	1.169	1.056	0.951	0.717	1.357	1.174
P14207	Folate receptor beta OS=Homo sapiens OX=9606 GN=FOLR2	FOLR2	29.279	14.415	12.5	4	4	4	0.684	0.752	0.7	1.439	2.153	1.875
P14209	CD99 antigen OS=Homo sapiens OX=9606 GN=CD99	CD99	18.848	13.757	15.7	3	6	3	0.65	0.708	0.962	1.38	0.884	2.635
P14314	Glucosidase 2 subunit beta OS=Homo sapiens OX=9606 GN=PRKCSH	PRKCSH	59.425	175.46	41.1	19	55	19	0.801	0.868	1.744	0.785	0.744	0.652
P14317	Hematopoietic lineage cell-specific protein OS=Homo sapiens OX=9606 GN=HCLS1	HCLS1	54.013	37.651	24.7	12	14	12	1.042	0.571	1.471	0.84	1.232	0.664
P14324	Farnesyl pyrophosphate synthase OS=Homo sapiens OX=9606 GN=FDPS	FDPS	48.275	27.426	11.5	4	13	4	1.219	1.426	0.75	0.681	1.029	0.931
P14373	Zinc finger protein RFP OS=Homo sapiens OX=9606 GN=TRIM27	TRIM27	58.489	1.6577	5.5	2	2	2	NA	NA	NA	NA	NA	NA
P14384	Carboxypeptidase M OS=Homo sapiens OX=9606 GN=CPM	CPM	50.513	4.9615	8.6	3	4	3	1.274	0.864	0.872	1.24	1.154	1.218
P14406	Cytochrome c oxidase subunit 7A2, mitochondrial OS=Homo sapiens OX=9606 GN=COX7A2	COX7A2	9.3959	14.037	27.7	2	9	2	1.149	1.881	0.826	0.611	0.665	0.411
P14543	Nidogen-1 OS=Homo sapiens OX=9606 GN=NID1	NID1	136.38	141.56	24.5	24	39	23	0.761	0.909	0.503	1.3	0.717	2.975
P14550	Alcohol dehydrogenase [NADP(+)] OS=Homo sapiens OX=9606 GN=AKR1A1	AKR1A1	36.573	147.08	53.8	17	49	17	1.185	0.862	1.057	0.975	1.168	1.128
P14618	Pyruvate kinase PKM OS=Homo sapiens OX=9606 GN=PKM	PKM	57.936	323.31	64.2	39	215	38	0.982	0.976	1.224	0.968	1.311	0.642
P14621	Acylphosphatase-2 OS=Homo sapiens OX=9606 GN=ACYP2	ACYP2	11.139	1.903	13.1	1	1	1	NA	NA	NA	NA	NA	NA
P14625	Endoplasmin OS=Homo sapiens OX=9606 GN=HSP90B1	HSP90B1	92.468	323.31	46.1	40	144	38	1.157	1.03	0.969	0.979	1.379	0.694
P14635	G2/mitotic-specific cyclin-B1 OS=Homo sapiens OX=9606 GN=CCNB1	CCNB1	48.337	3.811	3	1	1	1	NA	NA	NA	NA	NA	NA
P14649	Myosin light chain 6B OS=Homo sapiens OX=9606 GN=MYL6B	MYL6B	22.764	10.259	46.6	7	21	5	0.588	0.866	0.841	1.066	0.927	3.122
P14735	Insulin-degrading enzyme OS=Homo sapiens OX=9606 GN=IDE	IDE	117.97	55.539	17.1	15	21	15	1.217	0.804	1.425	0.681	1.087	0.656
P14778	Interleukin-1 receptor type 1 OS=Homo sapiens OX=9606 GN=IL1R1	IL1R1	65.402	15.542	3	1	1	1	NA	NA	NA	NA	NA	NA
P14780	Matrix metalloproteinase-9 OS=Homo sapiens OX=9606 GN=MMP9	MMP9	78.457	6.3811	7.2	3	4	3	0.37	2.443	0.366	0.749	1.509	1.141
P14854	Cytochrome c oxidase subunit 6B1 OS=Homo sapiens OX=9606 GN=COX6B1	COX6B1	10.192	45.537	62.8	5	13	5	1.155	1.356	1.081	0.637	0.727	0.617
P14859	POU domain, class 2, transcription factor 1 OS=Homo sapiens OX=9606 GN=POU2F1	POU2F1	76.471	37.317	4.6	2	3	2	1.216	1.351	0.934	0.6	0.669	0.81
P14866	Heterogeneous nuclear ribonucleoprotein L OS=Homo sapiens OX=9606 GN=HNRNPL	HNRNPL	64.132	323.31	41.8	20	71	20	1.162	1.215	1.138	0.838	0.595	0.635
P14868	Aspartate--tRNA ligase, cytoplasmic OS=Homo sapiens OX=9606 GN=DARS	DARS	57.136	98.33	49.3	23	43	23	1.224	1.09	0.979	1.02	1.049	0.673
P14923	Junction plakoglobin OS=Homo sapiens OX=9606 GN=JUP	JUP	81.744	200.27	34.9	20	40	17	1.461	1.543	0.741	0.649	0.531	0.516
P14927	Cytochrome b-c1 complex subunit 7 OS=Homo sapiens OX=9606 GN=UQCRB	UQCRB	13.53	50.092	52.3	7	19	7	1.691	1.011	0.821	0.966	0.845	0.746
P15056	Serine/threonine-protein kinase B-raf OS=Homo sapiens OX=9606 GN=BRAF	BRAF	84.436	3.5794	3.9	3	3	2	1.075	0.89	1.112	1.011	1.105	1.298
P15088	Mast cell carboxypeptidase A OS=Homo sapiens OX=9606 GN=CPA3	CPA3	48.669	19.873	13.9	6	8	6	0.426	0.432	0.371	0.671	0.614	6.207
P15090	Fatty acid-binding protein, adipocyte OS=Homo sapiens OX=9606 GN=FABP4	FABP4	14.719	101.6	34.1	4	8	3	0.277	1.071	0.223	0.61	3.032	2.882
P15104	Glutamine synthetase OS=Homo sapiens OX=9606 GN=GLUL	GLUL	42.064	46.687	26	9	14	9	1.002	0.866	0.637	0.86	3.042	0.728
P15121	Aldose reductase OS=Homo sapiens OX=9606 GN=AKR1B1	AKR1B1	35.853	75.689	38.6	11	23	11	0.804	0.56	1.261	1.121	1.325	1.793
P15144	Aminopeptidase N OS=Homo sapiens OX=9606 GN=ANPEP	ANPEP	109.54	128.12	19.9	16	22	16	0.599	1.029	1.08	0.784	2.346	0.708
P15151	Poliovirus receptor OS=Homo sapiens OX=9606 GN=PVR	PVR	45.302	4.7915	3.1	1	1	1	NA	NA	NA	NA	NA	NA
P15153	Ras-related C3 botulinum toxin substrate 2 OS=Homo sapiens OX=9606 GN=RAC2	RAC2	21.429	5.6261	42.2	8	11	2	NA	NA	NA	NA	NA	NA
P15169	Carboxypeptidase N catalytic chain OS=Homo sapiens OX=9606 GN=CPN1	CPN1	52.286	2.3131	2	1	1	1	0.538	0.681	0.596	1.545	2.348	2.266
P15170	Eukaryotic peptide chain release factor GTP-binding subunit ERF3A OS=Homo sapiens OX=9606 GN=GSPT1	GSPT1	55.755	121.44	30.7	13	23	13	1.156	0.967	1.21	0.988	0.983	0.831
P15289	Arylsulfatase A OS=Homo sapiens OX=9606 GN=ARSA	ARSA	53.588	16.075	4.7	2	3	1	0.915	1.178	1.051	0.773	1.785	0.744
P15309	Prostatic acid phosphatase OS=Homo sapiens OX=9606 GN=ACPP	ACPP	44.566	29.087	7.3	2	3	2	0.872	1.724	1.157	0.439	0.912	0.661
P15311	Ezrin OS=Homo sapiens OX=9606 GN=EZR	EZR	69.412	95.805	51.2	32	77	22	0.918	0.783	1.54	0.932	1.088	0.602
P15313	V-type proton ATPase subunit B, kidney isoform OS=Homo sapiens OX=9606 GN=ATP6V1B1	ATP6V1B1	56.832	66.359	33.1	13	23	9	1.132	1.465	0.882	0.743	0.587	0.622
P15328	Folate receptor alpha OS=Homo sapiens OX=9606 GN=FOLR1	FOLR1	29.819	44.683	23	5	11	5	0.915	1.694	0.735	0.637	1.28	0.519
P15374	Ubiquitin carboxyl-terminal hydrolase isozyme L3 OS=Homo sapiens OX=9606 GN=UCHL3	UCHL3	26.182	36.668	27	6	8	6	0.893	1.213	1.046	0.858	1.416	1.007
P15498	Proto-oncogene vav OS=Homo sapiens OX=9606 GN=VAV1	VAV1	98.313	29.657	7.6	6	11	6	0.812	0.886	1.21	1.072	1.522	0.991
P15529	Membrane cofactor protein OS=Homo sapiens OX=9606 GN=CD46	CD46	43.747	3.6872	6.4	3	4	3	1.356	1.216	0.845	0.901	0.826	1.062
P15531	Nucleoside diphosphate kinase A OS=Homo sapiens OX=9606 GN=NME1	NME1	17.149	13.83	52	9	21	4	1.362	1.549	0.973	0.592	0.791	0.397
P15559	NAD(P)H dehydrogenase [quinone] 1 OS=Homo sapiens OX=9606 GN=NQO1	NQO1	30.867	5.7175	6.9	3	3	3	NA	NA	NA	NA	NA	NA
P15586	N-acetylglucosamine-6-sulfatase OS=Homo sapiens OX=9606 GN=GNS	GNS	62.081	27.278	9.8	5	11	5	0.951	0.791	1.411	0.902	1.366	0.781
P15735	Phosphorylase b kinase gamma catalytic chain, liver/testis isoform OS=Homo sapiens OX=9606 GN=PHKG2	PHKG2	46.442	12.521	11.1	3	3	3	1.148	0.952	1.056	1.184	1.248	0.889
P15848	Arylsulfatase B OS=Homo sapiens OX=9606 GN=ARSB	ARSB	59.687	5.0644	5.8	3	3	3	NA	NA	NA	NA	NA	NA
P15880	40S ribosomal protein S2 OS=Homo sapiens OX=9606 GN=RPS2	RPS2	31.324	42.97	45.1	12	26	12	1.183	0.965	1.304	0.835	0.853	0.761
P15884	Transcription factor 4 OS=Homo sapiens OX=9606 GN=TCF4	TCF4	71.307	1.8995	1.3	1	1	1	0.922	1.209	0.925	1.187	1.194	1.11
P15907	Beta-galactoside alpha-2,6-sialyltransferase 1 OS=Homo sapiens OX=9606 GN=ST6GAL1	ST6GAL1	46.604	3.3951	3.9	1	1	1	NA	NA	NA	NA	NA	NA
P15924	Desmoplakin OS=Homo sapiens OX=9606 GN=DSP	DSP	331.77	323.31	41.7	112	177	112	1.683	1.452	0.677	0.658	0.539	0.546
P15927	Replication protein A 32 kDa subunit OS=Homo sapiens OX=9606 GN=RPA2	RPA2	29.247	29.801	20.7	4	10	4	1.076	1.266	1.032	0.929	0.78	0.761
P15941	Mucin-1 OS=Homo sapiens OX=9606 GN=MUC1	MUC1	122.1	85.71	6.6	6	11	6	1.184	1.376	1.272	0.68	0.454	0.6
P15954	Cytochrome c oxidase subunit 7C, mitochondrial OS=Homo sapiens OX=9606 GN=COX7C	COX7C	7.2454	6.4246	28.6	2	9	2	1.265	1.582	1.084	0.61	0.453	0.558
P16035	Metalloproteinase inhibitor 2 OS=Homo sapiens OX=9606 GN=TIMP2	TIMP2	24.399	3.5287	10	2	2	2	NA	NA	NA	NA	NA	NA
P16066	Atrial natriuretic peptide receptor 1 OS=Homo sapiens OX=9606 GN=NPR1	NPR1	118.92	12.175	4.5	4	4	4	0.842	1.57	0.887	1.136	1.232	0.623
P16070	CD44 antigen OS=Homo sapiens OX=9606 GN=CD44	CD44	81.537	18.478	5.5	5	9	5	0.502	0.762	0.799	1.095	2.877	1.451
P16083	Ribosyldihydronicotinamide dehydrogenase [quinone] OS=Homo sapiens OX=9606 GN=NQO2	NQO2	25.918	20.836	16.9	3	4	3	0.898	1.072	1.102	0.828	1.036	1.991
P16104	Histone H2AX OS=Homo sapiens OX=9606 GN=H2AFX	H2AFX	15.144	9.8304	33.6	7	11	4	1.738	0.922	0.46	0.697	1.164	1.425
P16112	Aggrecan core protein OS=Homo sapiens OX=9606 GN=ACAN	ACAN	261.33	2.989	0.8	2	2	2	0.821	0.562	0.343	1.341	0.738	4.36
P16144	Integrin beta-4 OS=Homo sapiens OX=9606 GN=ITGB4	ITGB4	202.16	40.88	6.6	12	18	12	1.2	1.078	0.685	0.83	0.685	1.278
P16152	Carbonyl reductase [NADPH] 1 OS=Homo sapiens OX=9606 GN=CBR1	CBR1	30.375	151.47	58.5	13	28	11	1.014	0.668	1.456	1.05	0.818	0.972
P16157	Ankyrin-1 OS=Homo sapiens OX=9606 GN=ANK1	ANK1	206.26	137.24	16.4	23	28	21	0.772	1.256	0.455	1.306	1.899	1.357
P16188	HLA class I histocompatibility antigen, A-30 alpha chain OS=Homo sapiens OX=9606 GN=HLA-A	HLA-A	40.904	1.8914	29.3	10	36	0	NA	NA	NA	NA	NA	NA
P16189	HLA class I histocompatibility antigen, A-31 alpha chain OS=Homo sapiens OX=9606 GN=HLA-A	HLA-A	41.003	20.939	44.4	15	54	0	NA	NA	NA	NA	NA	NA
P16219	Short-chain specific acyl-CoA dehydrogenase, mitochondrial OS=Homo sapiens OX=9606 GN=ACADS	ACADS	44.297	16.498	11.2	4	7	4	1.399	1.015	0.78	1.035	0.982	1.149
P16220	Cyclic AMP-responsive element-binding protein 1 OS=Homo sapiens OX=9606 GN=CREB1	CREB1	36.688	19.713	17.3	4	6	2	0.784	1.453	0.943	NA	0.797	0.803
P16278	Beta-galactosidase OS=Homo sapiens OX=9606 GN=GLB1	GLB1	76.074	25.215	9.3	5	8	5	0.734	1.042	1.211	1.009	1.134	0.994
P16284	Platelet endothelial cell adhesion molecule OS=Homo sapiens OX=9606 GN=PECAM1	PECAM1	82.521	59.829	18.2	10	10	10	0.69	1.163	0.82	1.304	1.438	1.533
P16298	Serine/threonine-protein phosphatase 2B catalytic subunit beta isoform OS=Homo sapiens OX=9606 GN=PPP3CB	PPP3CB	59.024	8.1059	11.5	5	9	2	0.722	1.263	0.951	1.172	1.257	1.304
P16333	Cytoplasmic protein NCK1 OS=Homo sapiens OX=9606 GN=NCK1	NCK1	42.864	35.759	29.4	10	12	9	1.039	1.201	0.995	0.844	0.922	1.217
P16401	Histone H1.5 OS=Homo sapiens OX=9606 GN=HIST1H1B	HIST1H1B	22.58	20.287	29.6	9	26	7	1.038	1.352	0.84	0.735	1.642	0.768
P16402	Histone H1.3 OS=Homo sapiens OX=9606 GN=HIST1H1D	HIST1H1D	22.35	2.9207	28.5	10	29	2	0.508	1.577	0.92	0.754	1.703	1.163
P16422	Epithelial cell adhesion molecule OS=Homo sapiens OX=9606 GN=EPCAM	EPCAM	34.932	96.399	42	10	31	10	1.93	1.271	0.696	0.55	0.492	0.439
P16435	NADPH--cytochrome P450 reductase OS=Homo sapiens OX=9606 GN=POR	POR	76.689	199.06	33.7	18	28	18	0.961	1.194	1.171	1.02	1.106	0.747
P16452	Erythrocyte membrane protein band 4.2 OS=Homo sapiens OX=9606 GN=EPB42	EPB42	77.008	61.87	11.9	7	9	6	0.802	1.154	0.467	1.612	1.786	1.389
P16455	Methylated-DNA--protein-cysteine methyltransferase OS=Homo sapiens OX=9606 GN=MGMT	MGMT	21.646	35.718	28	5	9	5	1.794	0.935	0.818	0.723	0.563	1.22
P16615	Sarcoplasmic/endoplasmic reticulum calcium ATPase 2 OS=Homo sapiens OX=9606 GN=ATP2A2	ATP2A2	114.76	231.12	32.8	30	64	24	0.99	1.028	1.053	1.044	1.118	1.046
P16671	Platelet glycoprotein 4 OS=Homo sapiens OX=9606 GN=CD36	CD36	53.053	11.567	3.8	1	1	1	0.758	1.489	0.647	1.394	1.346	1.147
P16885	1-phosphatidylinositol 4,5-bisphosphate phosphodiesterase gamma-2 OS=Homo sapiens OX=9606 GN=PLCG2	PLCG2	147.87	15.47	3.6	4	4	4	0.731	0.669	0.993	2.346	1.223	1.21
P16930	Fumarylacetoacetase OS=Homo sapiens OX=9606 GN=FAH	FAH	46.374	10.309	10	4	4	4	1.913	0.639	0.804	1.067	0.892	0.974
P16949	Stathmin OS=Homo sapiens OX=9606 GN=STMN1	STMN1	17.302	35.183	58.4	14	31	12	1.003	1.358	1.418	0.607	0.619	0.643
P16989	Y-box-binding protein 3 OS=Homo sapiens OX=9606 GN=YBX3	YBX3	40.089	66.793	23.7	6	7	5	1.32	1.16	0.904	1.082	0.829	0.917
P17026	Zinc finger protein 22 OS=Homo sapiens OX=9606 GN=ZNF22	ZNF22	25.915	3.8092	13.4	2	3	1	0.847	0.889	1.016	1.444	0.899	1.742
P17050	Alpha-N-acetylgalactosaminidase OS=Homo sapiens OX=9606 GN=NAGA	NAGA	46.564	11.231	14.1	4	5	4	0.919	1.015	1.351	0.938	1.069	0.842
P17066	Heat shock 70 kDa protein 6 OS=Homo sapiens OX=9606 GN=HSPA6	HSPA6	71.027	9.3753	15.2	11	56	1	1.11	0.999	0.992	0.95	1.36	0.906
P17081	Rho-related GTP-binding protein RhoQ OS=Homo sapiens OX=9606 GN=RHOQ	RHOQ	22.659	1.7401	13.2	2	3	1	NA	NA	NA	NA	NA	NA
P17096	High mobility group protein HMG-I/HMG-Y OS=Homo sapiens OX=9606 GN=HMGA1	HMGA1	11.676	7.814	37.4	5	6	5	1.189	1.878	0.782	0.27	0.617	0.362
P17174	Aspartate aminotransferase, cytoplasmic OS=Homo sapiens OX=9606 GN=GOT1	GOT1	46.247	60.873	28.1	10	16	10	1.37	0.85	1.402	0.622	0.709	0.815
P17252	Protein kinase C alpha type OS=Homo sapiens OX=9606 GN=PRKCA	PRKCA	76.749	16.17	8	4	4	4	0.954	1.074	0.848	1.471	0.629	1.576
P17275	Transcription factor jun-B OS=Homo sapiens OX=9606 GN=JUNB	JUNB	35.879	2.7412	6.6	2	2	1	0.793	1.559	1.383	0.783	0.711	0.467
P17301	Integrin alpha-2 OS=Homo sapiens OX=9606 GN=ITGA2	ITGA2	129.29	11.364	2.4	2	2	2	0.963	1.099	0.86	0.898	1.483	1.435
P17480	Nucleolar transcription factor 1 OS=Homo sapiens OX=9606 GN=UBTF	UBTF	89.405	43.829	19.4	13	15	13	1.057	1.22	0.916	1.067	1.012	0.965
P17483	Homeobox protein Hox-B4 OS=Homo sapiens OX=9606 GN=HOXB4	HOXB4	27.604	1.3162	3.2	1	1	1	NA	NA	NA	NA	NA	NA
P17535	Transcription factor jun-D OS=Homo sapiens OX=9606 GN=JUND	JUND	35.173	17.453	17	4	5	3	0.881	1.521	0.901	0.827	0.908	1.269
P17540	Creatine kinase S-type, mitochondrial OS=Homo sapiens OX=9606 GN=CKMT2	CKMT2	47.504	50.938	21.2	6	7	5	1.193	0.581	1.326	0.974	0.522	1.262
P17568	NADH dehydrogenase [ubiquinone] 1 beta subcomplex subunit 7 OS=Homo sapiens OX=9606 GN=NDUFB7	NDUFB7	16.402	24.07	51.1	5	11	5	0.851	1.248	1.07	1.004	0.838	1.112
P17612	cAMP-dependent protein kinase catalytic subunit alpha OS=Homo sapiens OX=9606 GN=PRKACA	PRKACA	40.589	62.699	22.5	9	16	4	0.916	1.274	1.193	1.036	0.662	1.042
P17655	Calpain-2 catalytic subunit OS=Homo sapiens OX=9606 GN=CAPN2	CAPN2	79.994	276.34	44.1	19	35	19	0.828	0.747	1.08	1.51	0.968	1.656
P17661	Desmin OS=Homo sapiens OX=9606 GN=DES	DES	53.535	323.31	66.4	35	132	29	0.3	0.353	0.237	0.443	0.37	6.826
P17676	CCAAT/enhancer-binding protein beta OS=Homo sapiens OX=9606 GN=CEBPB	CEBPB	36.105	10.047	13	4	4	4	0.585	1.538	1.124	1	1.181	0.857
P17693	HLA class I histocompatibility antigen, alpha chain G OS=Homo sapiens OX=9606 GN=HLA-G	HLA-G	38.224	6.4795	3	1	2	1	1.275	1.046	1.483	0.506	0.721	0.598
P17812	CTP synthase 1 OS=Homo sapiens OX=9606 GN=CTPS1	CTPS1	66.69	26.037	16.4	8	10	7	1.183	0.758	1.38	0.877	0.864	1.1
P17813	Endoglin OS=Homo sapiens OX=9606 GN=ENG	ENG	70.577	74.024	15.8	9	14	9	0.559	0.784	0.558	2.942	0.842	1.979
P17844	Probable ATP-dependent RNA helicase DDX5 OS=Homo sapiens OX=9606 GN=DDX5	DDX5	69.147	72.53	35	26	64	19	1.158	1.217	1.219	0.781	0.732	0.596
P17858	ATP-dependent 6-phosphofructokinase, liver type OS=Homo sapiens OX=9606 GN=PFKL	PFKL	85.018	115.58	26.8	22	43	18	1.166	0.87	0.983	1.113	1.274	1.009
P17900	Ganglioside GM2 activator OS=Homo sapiens OX=9606 GN=GM2A	GM2A	20.838	36.212	13	3	5	3	0.97	0.837	0.99	0.816	1.621	1.613
P17931	Galectin-3 OS=Homo sapiens OX=9606 GN=LGALS3	LGALS3	26.152	42.943	34.8	10	22	10	0.859	1.057	0.781	1.425	1.144	1.64
P17936	Insulin-like growth factor-binding protein 3 OS=Homo sapiens OX=9606 GN=IGFBP3	IGFBP3	31.674	2.4188	6.9	2	2	2	NA	NA	NA	NA	NA	NA
P17980	26S proteasome regulatory subunit 6A OS=Homo sapiens OX=9606 GN=PSMC3	PSMC3	49.203	94.257	39.4	14	30	14	1.201	0.997	1.051	1.021	1.154	0.899
P17987	T-complex protein 1 subunit alpha OS=Homo sapiens OX=9606 GN=TCP1	TCP1	60.343	190.89	35.8	17	50	17	1.238	0.81	1.2	1.047	0.851	0.948
P18031	Tyrosine-protein phosphatase non-receptor type 1 OS=Homo sapiens OX=9606 GN=PTPN1	PTPN1	49.966	38.859	26	9	13	9	1.021	1	1.1	1.061	1.324	0.843
P18065	Insulin-like growth factor-binding protein 2 OS=Homo sapiens OX=9606 GN=IGFBP2	IGFBP2	34.814	33.034	34.8	9	11	9	1.135	0.579	0.797	1.514	2.135	0.733
P18074	General transcription and DNA repair factor IIH helicase subunit XPD OS=Homo sapiens OX=9606 GN=ERCC2	ERCC2	86.908	36.377	8	3	4	3	1.396	1.023	1.063	0.932	0.819	0.839
P18077	60S ribosomal protein L35a OS=Homo sapiens OX=9606 GN=RPL35A	RPL35A	12.538	18.864	53.6	8	23	8	0.917	0.939	1.508	0.888	0.922	0.721
P18084	Integrin beta-5 OS=Homo sapiens OX=9606 GN=ITGB5	ITGB5	88.053	26.549	8.3	8	11	8	0.72	0.741	1.242	0.921	1.627	0.935
P18085	ADP-ribosylation factor 4 OS=Homo sapiens OX=9606 GN=ARF4	ARF4	20.511	17.724	33.9	6	18	5	0.984	1.126	1.163	0.979	1.288	0.716
P18124	60S ribosomal protein L7 OS=Homo sapiens OX=9606 GN=RPL7	RPL7	29.225	100.17	38.3	12	37	12	0.896	1.069	1.532	0.708	0.947	0.695
P18206	Vinculin OS=Homo sapiens OX=9606 GN=VCL	VCL	123.8	323.31	62.3	69	169	69	0.811	0.728	1.017	0.933	0.785	2.75
P18428	Lipopolysaccharide-binding protein OS=Homo sapiens OX=9606 GN=LBP	LBP	53.383	9.7762	8.3	4	5	4	0.627	0.777	0.654	1.1	2.372	1.983
P18433	Receptor-type tyrosine-protein phosphatase alpha OS=Homo sapiens OX=9606 GN=PTPRA	PTPRA	90.718	25.739	7.4	5	7	4	0.898	1.18	0.89	1.112	1.161	1.051
P18440	Arylamine N-acetyltransferase 1 OS=Homo sapiens OX=9606 GN=NAT1	NAT1	33.898	1.3707	4.8	1	1	1	NA	NA	NA	NA	NA	NA
P18564	Integrin beta-6 OS=Homo sapiens OX=9606 GN=ITGB6	ITGB6	85.935	1.9264	1.1	1	2	1	0.742	1.056	0.813	0.762	1.292	2.432
P18583	Protein SON OS=Homo sapiens OX=9606 GN=SON	SON	263.83	97.274	14.5	25	30	25	1.089	1.265	0.976	0.687	0.895	0.692
P18615	Negative elongation factor E OS=Homo sapiens OX=9606 GN=NELFE	NELFE	43.239	23.746	8.7	2	3	2	1.162	1.472	0.984	0.816	0.665	1.023
P18621	60S ribosomal protein L17 OS=Homo sapiens OX=9606 GN=RPL17	RPL17	21.397	33.277	25	4	10	4	0.813	1.12	1.739	0.621	0.882	0.685
P18669	Phosphoglycerate mutase 1 OS=Homo sapiens OX=9606 GN=PGAM1	PGAM1	28.804	140.3	57.5	12	48	12	1.088	0.683	1.315	0.833	1.222	1.052
P18754	Regulator of chromosome condensation OS=Homo sapiens OX=9606 GN=RCC1	RCC1	44.969	49.635	24	10	17	10	1.232	1.34	1.102	0.645	0.819	0.607
P18858	DNA ligase 1 OS=Homo sapiens OX=9606 GN=LIG1	LIG1	101.73	17.422	6.2	5	7	5	1.092	1.312	1.011	1.066	0.794	0.854
P18859	ATP synthase-coupling factor 6, mitochondrial OS=Homo sapiens OX=9606 GN=ATP5J	ATP5J	12.587	74.517	51.9	6	12	6	1.386	1.285	0.86	0.84	0.721	0.801
P18887	DNA repair protein XRCC1 OS=Homo sapiens OX=9606 GN=XRCC1	XRCC1	69.476	7.2758	11.7	7	8	7	1.12	1.972	0.85	0.769	0.62	0.653
P19021	Peptidyl-glycine alpha-amidating monooxygenase OS=Homo sapiens OX=9606 GN=PAM	PAM	108.33	5.158	1.5	1	1	1	1.036	0.904	0.994	1.327	1.237	1.161
P19022	Cadherin-2 OS=Homo sapiens OX=9606 GN=CDH2	CDH2	99.808	13.155	3.5	2	4	2	1.316	0.726	0.643	0.905	1.02	2.458
P19075	Tetraspanin-8 OS=Homo sapiens OX=9606 GN=TSPAN8	TSPAN8	26.044	1.5715	4.2	1	2	1	NA	NA	NA	NA	NA	NA
P19105	Myosin regulatory light chain 12A OS=Homo sapiens OX=9606 GN=MYL12A	MYL12A	19.794	175.22	59.1	9	38	4	0.951	1.048	0.995	1.212	0.936	1.248
P19174	1-phosphatidylinositol 4,5-bisphosphate phosphodiesterase gamma-1 OS=Homo sapiens OX=9606 GN=PLCG1	PLCG1	148.53	5.6154	1.9	2	2	2	0.849	0.968	1.181	1.038	1.152	1.365
P19320	Vascular cell adhesion protein 1 OS=Homo sapiens OX=9606 GN=VCAM1	VCAM1	81.275	24.383	9.6	6	6	5	0.873	0.504	1.452	0.892	2.514	0.442
P19338	Nucleolin OS=Homo sapiens OX=9606 GN=NCL	NCL	76.613	323.31	39.3	37	109	37	1.635	1.23	0.956	0.58	0.575	0.568
P19367	Hexokinase-1 OS=Homo sapiens OX=9606 GN=HK1	HK1	102.48	184.05	30.3	29	57	29	1.007	0.935	1.372	0.862	0.989	0.969
P19387	DNA-directed RNA polymerase II subunit RPB3 OS=Homo sapiens OX=9606 GN=POLR2C	POLR2C	31.441	30.215	33.1	6	7	6	1.086	1.255	1.173	0.922	0.675	0.787
P19388	DNA-directed RNA polymerases I, II, and III subunit RPABC1 OS=Homo sapiens OX=9606 GN=POLR2E	POLR2E	24.551	48.625	28.6	6	10	6	0.978	1.267	1.108	1.056	0.674	0.985
P19397	Leukocyte surface antigen CD53 OS=Homo sapiens OX=9606 GN=CD53	CD53	24.341	1.323	3.7	1	1	1	NA	NA	NA	NA	NA	NA
P19404	NADH dehydrogenase [ubiquinone] flavoprotein 2, mitochondrial OS=Homo sapiens OX=9606 GN=NDUFV2	NDUFV2	27.391	22.053	28.9	7	15	7	1.372	1.32	0.956	0.576	0.723	0.844
P19447	General transcription and DNA repair factor IIH helicase subunit XPB OS=Homo sapiens OX=9606 GN=ERCC3	ERCC3	89.277	75.159	11.3	6	6	6	1.003	1.397	0.953	0.905	1.302	0.527
P19474	E3 ubiquitin-protein ligase TRIM21 OS=Homo sapiens OX=9606 GN=TRIM21	TRIM21	54.169	34.825	25.5	11	12	11	1.132	0.784	1.106	1.19	1.288	1.059
P19525	Interferon-induced, double-stranded RNA-activated protein kinase OS=Homo sapiens OX=9606 GN=EIF2AK2	EIF2AK2	62.094	47.992	20.5	11	18	11	1.252	0.802	1.284	1.083	1.003	0.729
P19544	Wilms tumor protein OS=Homo sapiens OX=9606 GN=WT1	WT1	49.188	6.6948	2.4	1	1	1	NA	NA	NA	NA	NA	NA
P19623	Spermidine synthase OS=Homo sapiens OX=9606 GN=SRM	SRM	33.824	7.72	14.2	3	4	3	1.544	0.594	1.136	1.125	0.82	1.055
P19634	Sodium/hydrogen exchanger 1 OS=Homo sapiens OX=9606 GN=SLC9A1	SLC9A1	90.762	3.8448	4.3	2	2	2	0.868	0.775	1.259	1.353	0.744	1.613
P19652	Alpha-1-acid glycoprotein 2 OS=Homo sapiens OX=9606 GN=ORM2	ORM2	23.602	17.492	17.4	4	6	2	2.068	0.437	0.514	2.331	0.56	0.746
P19784	Casein kinase II subunit alpha' OS=Homo sapiens OX=9606 GN=CSNK2A2	CSNK2A2	41.213	15.908	22	6	7	6	1.035	1.081	1.034	0.938	0.878	1.468
P19823	Inter-alpha-trypsin inhibitor heavy chain H2 OS=Homo sapiens OX=9606 GN=ITIH2	ITIH2	106.46	141.84	22.6	21	52	21	0.51	0.436	0.389	2.03	2.749	2.125
P19827	Inter-alpha-trypsin inhibitor heavy chain H1 OS=Homo sapiens OX=9606 GN=ITIH1	ITIH1	101.39	232.96	25.8	19	66	18	0.749	0.438	0.381	2.028	2.787	1.575
P19838	Nuclear factor NF-kappa-B p105 subunit OS=Homo sapiens OX=9606 GN=NFKB1	NFKB1	105.35	62.414	9.7	7	10	7	1.074	0.927	0.914	1.474	1.084	1.165
P19878	Neutrophil cytosol factor 2 OS=Homo sapiens OX=9606 GN=NCF2	NCF2	59.761	13.273	14.6	6	6	6	0.656	0.673	0.685	1.695	2.25	1.122
P19971	Thymidine phosphorylase OS=Homo sapiens OX=9606 GN=TYMP	TYMP	49.955	202.97	41.3	14	34	14	0.927	0.708	1.318	0.927	2.012	0.907
P20020	Plasma membrane calcium-transporting ATPase 1 OS=Homo sapiens OX=9606 GN=ATP2B1	ATP2B1	138.75	39.337	18	17	30	10	1.019	1.525	0.95	0.865	0.785	0.919
P20036	HLA class II histocompatibility antigen, DP alpha 1 chain OS=Homo sapiens OX=9606 GN=HLA-DPA1	HLA-DPA1	29.38	43.227	11.2	2	6	2	1.968	0.816	0.713	0.696	0.794	0.901
P20039	HLA class II histocompatibility antigen, DRB1-11 beta chain OS=Homo sapiens OX=9606 GN=HLA-DRB1	HLA-DRB1	30.16	26.782	19.2	6	8	1	2.479	0.577	0.516	0.429	0.39	1.805
P20042	Eukaryotic translation initiation factor 2 subunit 2 OS=Homo sapiens OX=9606 GN=EIF2S2	EIF2S2	38.388	71.635	32.7	12	24	12	1.17	1.216	1.058	0.867	0.812	0.814
P20073	Annexin A7 OS=Homo sapiens OX=9606 GN=ANXA7	ANXA7	52.739	150.33	27.9	13	34	13	0.747	1.14	1.131	1.042	1.188	1.289
P20132	L-serine dehydratase/L-threonine deaminase OS=Homo sapiens OX=9606 GN=SDS	SDS	34.625	8.2685	11.3	2	2	2	0.686	1.092	1.093	0.638	2.233	0.999
P20290	Transcription factor BTF3 OS=Homo sapiens OX=9606 GN=BTF3	BTF3	22.168	19.697	13.1	2	2	2	NA	NA	NA	NA	NA	NA
P20338	Ras-related protein Rab-4A OS=Homo sapiens OX=9606 GN=RAB4A	RAB4A	24.389	87.556	20.2	2	4	2	0.942	0.991	0.452	NA	NA	NA
P20339	Ras-related protein Rab-5A OS=Homo sapiens OX=9606 GN=RAB5A	RAB5A	23.658	99.606	47.4	7	18	5	1.104	1.285	0.929	0.917	1.237	0.709
P20340	Ras-related protein Rab-6A OS=Homo sapiens OX=9606 GN=RAB6A	RAB6A	23.593	48.421	39.4	10	22	4	1.063	0.995	1.406	0.826	1.055	0.787
P20393	Nuclear receptor subfamily 1 group D member 1 OS=Homo sapiens OX=9606 GN=NR1D1	NR1D1	66.804	-2	1.6	1	1	1	NA	NA	NA	NA	NA	NA
P20472	Parvalbumin alpha OS=Homo sapiens OX=9606 GN=PVALB	PVALB	12.059	6.4091	24.5	2	2	2	0.93	0.925	0.792	1.276	2.19	0.92
P20585	DNA mismatch repair protein Msh3 OS=Homo sapiens OX=9606 GN=MSH3	MSH3	127.41	15.958	5.6	5	6	5	1.384	1.228	1.044	0.633	0.933	0.685
P20591	Interferon-induced GTP-binding protein Mx1 OS=Homo sapiens OX=9606 GN=MX1	MX1	75.519	323.31	58.8	32	78	28	1.463	0.542	1.265	1.114	0.849	0.572
P20592	Interferon-induced GTP-binding protein Mx2 OS=Homo sapiens OX=9606 GN=MX2	MX2	82.088	62.287	32.3	21	35	17	1.173	0.663	1.203	1.815	0.765	0.588
P20618	Proteasome subunit beta type-1 OS=Homo sapiens OX=9606 GN=PSMB1	PSMB1	26.489	27.378	23.7	6	10	6	1.22	1.077	1.036	0.862	1.019	0.796
P20645	Cation-dependent mannose-6-phosphate receptor OS=Homo sapiens OX=9606 GN=M6PR	M6PR	30.993	13.856	16.2	5	7	5	1.069	0.785	0.661	0.98	1.664	0.834
P20671	Histone H2A type 1-D OS=Homo sapiens OX=9606 GN=HIST1H2AD	HIST1H2AD	14.107	-2	31.5	6	16	0	NA	NA	NA	NA	NA	NA
P20674	Cytochrome c oxidase subunit 5A, mitochondrial OS=Homo sapiens OX=9606 GN=COX5A	COX5A	16.762	20.12	21.3	4	15	4	1.242	1.346	0.964	0.693	0.825	0.669
P20700	Lamin-B1 OS=Homo sapiens OX=9606 GN=LMNB1	LMNB1	66.408	323.31	61.6	46	136	42	1.249	1.413	0.877	0.896	0.78	0.665
P20701	Integrin alpha-L OS=Homo sapiens OX=9606 GN=ITGAL	ITGAL	128.77	65.818	9.3	8	11	8	0.854	0.842	0.909	1.129	2.273	1.071
P20702	Integrin alpha-X OS=Homo sapiens OX=9606 GN=ITGAX	ITGAX	127.83	8.4989	7.9	8	10	6	0.57	0.739	0.801	1.438	2.095	1.958
P20742	Pregnancy zone protein OS=Homo sapiens OX=9606 GN=PZP	PZP	163.86	3.1046	3.4	5	11	2	NA	NA	NA	NA	NA	NA
P20774	Mimecan OS=Homo sapiens OX=9606 GN=OGN	OGN	33.922	113.75	28.9	9	29	9	0.31	0.33	0.215	4.581	0.381	1.966
P20810	Calpastatin OS=Homo sapiens OX=9606 GN=CAST	CAST	76.572	215.21	33.2	19	32	19	1.082	0.832	1.114	0.868	1.179	0.959
P20839	Inosine-5'-monophosphate dehydrogenase 1 OS=Homo sapiens OX=9606 GN=IMPDH1	IMPDH1	55.405	17.368	8.2	4	6	2	0.77	1.345	1.034	0.842	1.297	1.148
P20851	C4b-binding protein beta chain OS=Homo sapiens OX=9606 GN=C4BPB	C4BPB	28.357	3.1246	6.3	2	2	2	0.534	1.064	0.487	1.072	2.949	1.634
P20908	Collagen alpha-1(V) chain OS=Homo sapiens OX=9606 GN=COL5A1	COL5A1	183.56	48.02	8.9	13	21	11	0.966	0.729	0.915	1.819	1.724	0.828
P20936	Ras GTPase-activating protein 1 OS=Homo sapiens OX=9606 GN=RASA1	RASA1	116.4	2.0645	2.4	2	2	2	NA	NA	NA	NA	NA	NA
P20962	Parathymosin OS=Homo sapiens OX=9606 GN=PTMS	PTMS	11.53	9.5107	10.8	1	3	1	0.376	2.089	1.43	0.396	0.572	0.693
P21127	Cyclin-dependent kinase 11B OS=Homo sapiens OX=9606 GN=CDK11B	CDK11B	92.619	8.9111	9.8	9	10	9	1.079	1.307	1.087	0.961	0.95	0.838
P21246	Pleiotrophin OS=Homo sapiens OX=9606 GN=PTN	PTN	18.942	3.5902	9.5	2	3	2	0.472	1.561	1.342	0.774	0.575	1.668
P21266	Glutathione S-transferase Mu 3 OS=Homo sapiens OX=9606 GN=GSTM3	GSTM3	26.559	40.611	32	9	16	8	0.566	0.918	0.543	1.77	0.773	3.035
P21281	V-type proton ATPase subunit B, brain isoform OS=Homo sapiens OX=9606 GN=ATP6V1B2	ATP6V1B2	56.5	95.063	35.6	13	25	9	0.835	0.653	1.05	0.981	1.857	0.747
P21283	V-type proton ATPase subunit C 1 OS=Homo sapiens OX=9606 GN=ATP6V1C1	ATP6V1C1	43.941	102.17	51.3	19	30	19	1.337	1.021	1.049	0.709	1.174	0.724
P21291	Cysteine and glycine-rich protein 1 OS=Homo sapiens OX=9606 GN=CSRP1	CSRP1	20.567	167.41	67.4	11	46	11	0.715	0.654	1.003	1.268	0.488	3.349
P21333	Filamin-A OS=Homo sapiens OX=9606 GN=FLNA	FLNA	280.74	323.31	55.9	120	399	109	0.655	0.617	0.81	1.187	1.009	3.241
P21359	Neurofibromin OS=Homo sapiens OX=9606 GN=NF1	NF1	319.37	9.2077	0.9	2	2	2	0.993	1.182	0.951	0.996	1.365	0.995
P21397	Amine oxidase [flavin-containing] A OS=Homo sapiens OX=9606 GN=MAOA	MAOA	59.681	34.909	19.5	9	13	7	1.19	0.831	0.867	0.907	0.797	2.202
P21399	Cytoplasmic aconitate hydratase OS=Homo sapiens OX=9606 GN=ACO1	ACO1	98.398	86.923	19.6	14	19	14	0.65	0.833	1.194	1.221	1.197	1.465
P21462	fMet-Leu-Phe receptor OS=Homo sapiens OX=9606 GN=FPR1	FPR1	38.445	2.1686	3.1	1	1	1	0.78	0.885	0.902	1.188	2.2	1.139
P21589	5'-nucleotidase OS=Homo sapiens OX=9606 GN=NT5E	NT5E	63.367	48.957	18.6	8	10	8	0.499	0.482	0.556	2.893	1.141	2.851
P21709	Ephrin type-A receptor 1 OS=Homo sapiens OX=9606 GN=EPHA1	EPHA1	108.13	6.0887	1.5	1	1	1	0.764	1.026	1.275	1.005	1.022	1.359
P21730	C5a anaphylatoxin chemotactic receptor 1 OS=Homo sapiens OX=9606 GN=C5AR1	C5AR1	39.335	7.1411	2.9	1	1	1	0.486	0.653	1.29	0.804	3.014	0.91
P21741	Midkine OS=Homo sapiens OX=9606 GN=MDK	MDK	15.585	20.006	29.4	4	5	4	1.216	0.222	1.205	1.069	1.783	1.455
P21757	Macrophage scavenger receptor types I and II OS=Homo sapiens OX=9606 GN=MSR1	MSR1	49.762	5.4358	6.4	3	4	3	NA	NA	NA	NA	NA	NA
P21796	Voltage-dependent anion-selective channel protein 1 OS=Homo sapiens OX=9606 GN=VDAC1	VDAC1	30.772	266.18	60.8	14	62	14	1.458	1.087	0.77	1.047	0.969	0.793
P21810	Biglycan OS=Homo sapiens OX=9606 GN=BGN	BGN	41.654	235.31	44	13	73	12	0.718	0.495	0.496	1.698	0.812	3.696
P21860	Receptor tyrosine-protein kinase erbB-3 OS=Homo sapiens OX=9606 GN=ERBB3	ERBB3	148.1	4.8968	2.9	3	4	3	1.37	1.328	0.956	0.652	0.908	0.719
P21912	Succinate dehydrogenase [ubiquinone] iron-sulfur subunit, mitochondrial OS=Homo sapiens OX=9606 GN=SDHB	SDHB	31.629	54.068	34.3	10	18	10	1.246	1.188	1.091	0.888	0.762	0.642
P21926	CD9 antigen OS=Homo sapiens OX=9606 GN=CD9	CD9	25.416	18.111	14.5	7	14	7	1.158	1.155	0.806	0.864	0.672	1.697
P21953	2-oxoisovalerate dehydrogenase subunit beta, mitochondrial OS=Homo sapiens OX=9606 GN=BCKDHB	BCKDHB	43.122	37.121	12.2	4	5	4	1.034	1.647	0.98	0.726	0.566	0.737
P21964	Catechol O-methyltransferase OS=Homo sapiens OX=9606 GN=COMT	COMT	30.037	47.499	29.9	7	19	7	1.075	0.888	1.003	1.228	1.262	1.005
P21980	Protein-glutamine gamma-glutamyltransferase 2 OS=Homo sapiens OX=9606 GN=TGM2	TGM2	77.328	91.422	22.9	15	28	15	0.953	0.756	0.673	1.553	1.833	1.525
P22033	Methylmalonyl-CoA mutase, mitochondrial OS=Homo sapiens OX=9606 GN=MUT	MUT	83.134	58.962	20.7	13	16	13	1.225	1.217	0.927	1.069	0.671	0.984
P22059	Oxysterol-binding protein 1 OS=Homo sapiens OX=9606 GN=OSBP	OSBP	89.42	95.613	24.9	19	26	19	1.22	0.99	1.186	0.914	0.893	0.88
P22061	Protein-L-isoaspartate(D-aspartate) O-methyltransferase OS=Homo sapiens OX=9606 GN=PCMT1	PCMT1	24.636	50.21	29.5	6	11	6	0.882	1.052	1.12	0.95	1.047	1.428
P22087	rRNA 2'-O-methyltransferase fibrillarin OS=Homo sapiens OX=9606 GN=FBL	FBL	33.784	119.76	28	11	29	11	1.44	1.208	1.032	0.776	0.643	0.614
P22102	Trifunctional purine biosynthetic protein adenosine-3 OS=Homo sapiens OX=9606 GN=GART	GART	107.77	254.62	28.7	25	46	25	1.52	0.963	1.042	0.767	0.83	0.757
P22105	Tenascin-X OS=Homo sapiens OX=9606 GN=TNXB	TNXB	458.22	323.31	34.1	112	177	112	0.332	0.383	0.294	4.181	0.528	2.479
P22223	Cadherin-3 OS=Homo sapiens OX=9606 GN=CDH3	CDH3	91.417	7.8702	9.5	5	7	3	1.54	1.295	0.656	1.023	0.822	0.837
P22234	Multifunctional protein ADE2 OS=Homo sapiens OX=9606 GN=PAICS	PAICS	47.079	118.25	41.9	17	33	17	1.892	1.03	0.913	0.594	0.749	0.529
P22307	Non-specific lipid-transfer protein OS=Homo sapiens OX=9606 GN=SCP2	SCP2	58.993	65.472	20.5	12	28	12	0.856	0.885	1.582	0.723	1.074	0.602
P22314	Ubiquitin-like modifier-activating enzyme 1 OS=Homo sapiens OX=9606 GN=UBA1	UBA1	117.85	323.31	37.2	33	127	33	1.36	0.824	1.206	0.791	0.896	0.77
P22352	Glutathione peroxidase 3 OS=Homo sapiens OX=9606 GN=GPX3	GPX3	25.552	37.419	28.8	6	21	6	0.421	0.447	0.296	2.313	0.875	4.31
P22392	Nucleoside diphosphate kinase B OS=Homo sapiens OX=9606 GN=NME2	NME2	17.298	47.943	63.2	11	26	2	1.105	1.686	0.991	0.691	0.53	0.621
P22413	Ectonucleotide pyrophosphatase/phosphodiesterase family member 1 OS=Homo sapiens OX=9606 GN=ENPP1	ENPP1	104.92	17.319	5.5	3	3	3	0.347	0.382	NA	2.017	2.208	2.64
P22415	Upstream stimulatory factor 1 OS=Homo sapiens OX=9606 GN=USF1	USF1	33.538	11.874	6.1	1	3	1	0.892	1.1	0.606	1.666	1.087	1.481
P22570	NADPH:adrenodoxin oxidoreductase, mitochondrial OS=Homo sapiens OX=9606 GN=FDXR	FDXR	53.836	17.479	22.6	9	9	9	1.118	1.115	0.818	1.189	0.907	1.2
P22626	Heterogeneous nuclear ribonucleoproteins A2/B1 OS=Homo sapiens OX=9606 GN=HNRNPA2B1	HNRNPA2B1	37.429	311.94	68.8	27	115	26	1.008	1.48	1.145	0.75	0.708	0.61
P22670	MHC class II regulatory factor RFX1 OS=Homo sapiens OX=9606 GN=RFX1	RFX1	104.76	13.712	4.6	3	3	3	0.998	1.881	1.174	0.405	0.404	0.571
P22676	Calretinin OS=Homo sapiens OX=9606 GN=CALB2	CALB2	31.54	14.857	15.5	4	6	4	0.504	0.352	2.194	0.718	1.471	0.673
P22692	Insulin-like growth factor-binding protein 4 OS=Homo sapiens OX=9606 GN=IGFBP4	IGFBP4	27.934	12.261	3.9	1	2	1	0.547	0.695	0.604	2.611	1.48	1.924
P22694	cAMP-dependent protein kinase catalytic subunit beta OS=Homo sapiens OX=9606 GN=PRKACB	PRKACB	40.622	8.2686	17.1	7	12	2	0.693	0.784	1.043	1.376	0.989	2.201
P22695	Cytochrome b-c1 complex subunit 2, mitochondrial OS=Homo sapiens OX=9606 GN=UQCRC2	UQCRC2	48.442	168.08	33.6	14	33	14	1.548	0.989	0.831	0.91	0.839	0.973
P22792	Carboxypeptidase N subunit 2 OS=Homo sapiens OX=9606 GN=CPN2	CPN2	60.556	55.082	9.7	4	4	4	0.553	0.584	0.587	1.382	2.268	2.322
P22830	Ferrochelatase, mitochondrial OS=Homo sapiens OX=9606 GN=FECH	FECH	47.862	28.221	19.6	8	10	8	0.972	1.31	1.156	0.994	0.803	1.105
P22897	Macrophage mannose receptor 1 OS=Homo sapiens OX=9606 GN=MRC1	MRC1	166.01	60.109	8.4	10	12	10	0.471	0.487	0.967	1.42	1.919	2.509
P23025	DNA repair protein complementing XP-A cells OS=Homo sapiens OX=9606 GN=XPA	XPA	31.368	3.0208	5.5	1	1	1	NA	NA	NA	NA	NA	NA
P23141	Liver carboxylesterase 1 OS=Homo sapiens OX=9606 GN=CES1	CES1	62.52	6.4398	8.8	4	4	4	0.482	0.455	0.425	1.248	1.206	4.726
P23142	Fibulin-1 OS=Homo sapiens OX=9606 GN=FBLN1	FBLN1	77.213	290.19	41	25	60	25	0.436	0.302	1.2	1.06	2.525	1.765
P23193	Transcription elongation factor A protein 1 OS=Homo sapiens OX=9606 GN=TCEA1	TCEA1	33.969	120.11	49.2	11	15	11	1.076	1.399	1.133	0.671	0.649	0.732
P23219	Prostaglandin G/H synthase 1 OS=Homo sapiens OX=9606 GN=PTGS1	PTGS1	68.686	43.609	21.9	13	22	13	1.038	0.936	1.462	0.801	0.794	0.511
P23229	Integrin alpha-6 OS=Homo sapiens OX=9606 GN=ITGA6	ITGA6	126.6	53.895	11.4	9	13	9	1.053	1.128	0.658	0.994	0.932	1.59
P23246	Splicing factor, proline- and glutamine-rich OS=Homo sapiens OX=9606 GN=SFPQ	SFPQ	76.149	218.51	36.2	28	96	27	1.196	1.554	0.956	0.806	0.608	0.668
P23258	Tubulin gamma-1 chain OS=Homo sapiens OX=9606 GN=TUBG1	TUBG1	51.169	8.0366	11.5	4	4	4	0.89	1.083	1.059	1.158	1.167	1.181
P23284	Peptidyl-prolyl cis-trans isomerase B OS=Homo sapiens OX=9606 GN=PPIB	PPIB	23.742	72.517	42.6	11	32	11	1.292	0.68	1.066	1.39	1.317	0.722
P23297	Protein S100-A1 OS=Homo sapiens OX=9606 GN=S100A1	S100A1	10.546	86.082	23.4	3	12	3	0.197	2.022	1.519	0.282	0.415	0.397
P23368	NAD-dependent malic enzyme, mitochondrial OS=Homo sapiens OX=9606 GN=ME2	ME2	65.443	63.879	23.5	13	18	12	1.037	0.898	1.338	0.918	1.543	0.505
P23381	Tryptophan--tRNA ligase, cytoplasmic OS=Homo sapiens OX=9606 GN=WARS	WARS	53.165	89.085	36.5	14	30	14	1.41	0.768	1.112	0.914	1.324	0.848
P23396	40S ribosomal protein S3 OS=Homo sapiens OX=9606 GN=RPS3	RPS3	26.688	61.625	68.7	16	36	16	1.247	0.96	1.127	0.989	0.819	0.793
P23409	Myogenic factor 6 OS=Homo sapiens OX=9606 GN=MYF6	MYF6	26.952	1.2279	2.9	1	1	1	1.071	1.012	0.679	0.743	2.722	0.754
P23434	Glycine cleavage system H protein, mitochondrial OS=Homo sapiens OX=9606 GN=GCSH	GCSH	18.884	20.974	17.3	2	8	2	1.75	0.847	0.921	0.707	0.707	0.823
P23443	Ribosomal protein S6 kinase beta-1 OS=Homo sapiens OX=9606 GN=RPS6KB1	RPS6KB1	59.139	15.701	3.4	1	1	1	NA	NA	NA	NA	NA	NA
P23458	Tyrosine-protein kinase JAK1 OS=Homo sapiens OX=9606 GN=JAK1	JAK1	133.28	21.004	5.5	5	5	5	0.931	1.237	NA	NA	NA	0.582
P23469	Receptor-type tyrosine-protein phosphatase epsilon OS=Homo sapiens OX=9606 GN=PTPRE	PTPRE	80.641	4.1092	4.1	3	3	2	0.627	0.969	1.289	1.039	1.822	0.894
P23470	Receptor-type tyrosine-protein phosphatase gamma OS=Homo sapiens OX=9606 GN=PTPRG	PTPRG	162	2.638	1.4	2	3	2	0.51	1.533	0.916	0.772	2.077	0.867
P23497	Nuclear autoantigen Sp-100 OS=Homo sapiens OX=9606 GN=SP100	SP100	100.42	61.777	17.4	13	18	7	1.566	0.901	0.951	1	0.852	0.836
P23511	Nuclear transcription factor Y subunit alpha OS=Homo sapiens OX=9606 GN=NFYA	NFYA	36.876	17.459	5.5	1	2	1	1.334	1.609	1.066	0.491	0.491	0.53
P23526	Adenosylhomocysteinase OS=Homo sapiens OX=9606 GN=AHCY	AHCY	47.716	133.64	44.9	20	39	20	1.379	0.872	1.112	0.986	0.802	0.842
P23528	Cofilin-1 OS=Homo sapiens OX=9606 GN=CFL1	CFL1	18.502	188.74	77.1	18	73	15	1.177	0.899	1.526	0.611	0.925	0.596
P23588	Eukaryotic translation initiation factor 4B OS=Homo sapiens OX=9606 GN=EIF4B	EIF4B	69.15	71.239	27.8	16	20	16	0.967	1.157	1.64	0.542	0.592	0.522
P23610	Factor VIII intron 22 protein OS=Homo sapiens OX=9606 GN=F8A1	F8A1	39.103	2.2288	3	1	1	1	NA	NA	NA	NA	NA	NA
P23634	Plasma membrane calcium-transporting ATPase 4 OS=Homo sapiens OX=9606 GN=ATP2B4	ATP2B4	137.92	166.86	23.7	25	46	17	0.981	1.24	0.881	0.944	0.835	1.528
P23743	Diacylglycerol kinase alpha OS=Homo sapiens OX=9606 GN=DGKA	DGKA	82.629	4.1417	2.4	2	2	2	0.524	1.162	1.173	1.301	1.226	1.29
P23786	Carnitine O-palmitoyltransferase 2, mitochondrial OS=Homo sapiens OX=9606 GN=CPT2	CPT2	73.776	103.54	31.9	19	32	19	1.174	1.443	1.046	0.749	0.626	0.571
P23919	Thymidylate kinase OS=Homo sapiens OX=9606 GN=DTYMK	DTYMK	23.819	21.767	34	8	9	8	1.307	1.326	1.04	0.809	0.709	0.602
P23921	Ribonucleoside-diphosphate reductase large subunit OS=Homo sapiens OX=9606 GN=RRM1	RRM1	90.069	59.339	13.6	7	10	7	1.692	1.194	0.941	0.637	0.53	0.599
P23946	Chymase OS=Homo sapiens OX=9606 GN=CMA1	CMA1	27.324	3.0193	8.9	2	2	2	0.315	0.295	0.266	0.858	0.579	6.832
P24043	Laminin subunit alpha-2 OS=Homo sapiens OX=9606 GN=LAMA2	LAMA2	343.9	9.4813	2	6	6	6	1	0.585	0.554	1.817	0.621	2.894
P24310	Cytochrome c oxidase subunit 7A1, mitochondrial OS=Homo sapiens OX=9606 GN=COX7A1	COX7A1	9.1174	2.5244	16.5	1	2	1	0.537	0.647	0.752	1.327	0.828	3.723
P24311	Cytochrome c oxidase subunit 7B, mitochondrial OS=Homo sapiens OX=9606 GN=COX7B	COX7B	9.1604	2.6205	10	2	4	2	1.166	1.298	1.144	0.759	0.569	0.791
P24347	Stromelysin-3 OS=Homo sapiens OX=9606 GN=MMP11	MMP11	54.589	8.0297	4.9	2	3	2	NA	NA	NA	NA	NA	NA
P24386	Rab proteins geranylgeranyltransferase component A 1 OS=Homo sapiens OX=9606 GN=CHM	CHM	73.475	1.2698	1.4	1	1	1	NA	NA	NA	NA	NA	NA
P24468	COUP transcription factor 2 OS=Homo sapiens OX=9606 GN=NR2F2	NR2F2	45.571	3.2393	10.1	5	6	3	0.758	1.172	0.549	1.887	0.661	2.204
P24534	Elongation factor 1-beta OS=Homo sapiens OX=9606 GN=EEF1B2	EEF1B2	24.763	75.794	41.8	9	25	7	1.681	0.824	1.114	0.684	0.77	0.543
P24539	ATP synthase F(0) complex subunit B1, mitochondrial OS=Homo sapiens OX=9606 GN=ATP5F1	ATP5F1	28.908	46.193	32.4	10	25	10	1.297	1.277	0.966	0.839	0.621	0.847
P24557	Thromboxane-A synthase OS=Homo sapiens OX=9606 GN=TBXAS1	TBXAS1	60.518	19.82	13.5	6	6	6	0.493	1.018	1.346	1.303	1.728	0.847
P24666	Low molecular weight phosphotyrosine protein phosphatase OS=Homo sapiens OX=9606 GN=ACP1	ACP1	18.042	128.97	55.7	7	22	7	1.136	1.208	0.947	1.033	0.964	0.839
P24752	Acetyl-CoA acetyltransferase, mitochondrial OS=Homo sapiens OX=9606 GN=ACAT1	ACAT1	45.199	137.1	36.8	14	35	14	1.338	1.172	1.119	0.811	0.56	1.007
P24821	Tenascin OS=Homo sapiens OX=9606 GN=TNC	TNC	240.85	323.31	33.6	55	128	55	0.803	0.577	0.567	2.477	2.339	0.753
P24844	Myosin regulatory light polypeptide 9 OS=Homo sapiens OX=9606 GN=MYL9	MYL9	19.827	78.059	58.7	9	30	4	0.609	0.635	0.637	1.219	0.988	4.178
P24863	Cyclin-C OS=Homo sapiens OX=9606 GN=CCNC	CCNC	33.242	1.3955	3.2	1	1	1	NA	NA	NA	NA	NA	NA
P24864	G1/S-specific cyclin-E1 OS=Homo sapiens OX=9606 GN=CCNE1	CCNE1	47.077	2.3769	3.4	1	1	1	NA	NA	NA	NA	NA	NA
P24928	DNA-directed RNA polymerase II subunit RPB1 OS=Homo sapiens OX=9606 GN=POLR2A	POLR2A	217.17	69.001	11.6	19	21	19	0.965	1.348	1.066	0.869	0.837	0.861
P24941	Cyclin-dependent kinase 2 OS=Homo sapiens OX=9606 GN=CDK2	CDK2	33.929	29.53	20.1	6	9	5	1.018	1.274	1.179	0.884	0.685	0.911
P25067	Collagen alpha-2(VIII) chain OS=Homo sapiens OX=9606 GN=COL8A2	COL8A2	67.243	2.1561	1.6	1	1	1	NA	NA	NA	NA	NA	NA
P25092	Heat-stable enterotoxin receptor OS=Homo sapiens OX=9606 GN=GUCY2C	GUCY2C	123.4	-2	1.2	1	1	1	NA	NA	NA	NA	NA	NA
P25098	Beta-adrenergic receptor kinase 1 OS=Homo sapiens OX=9606 GN=GRK2	GRK2	79.573	70.889	16.5	8	8	8	1.066	1.011	1.127	1.061	1.327	0.744
P25189	Myelin protein P0 OS=Homo sapiens OX=9606 GN=MPZ	MPZ	27.554	1.1453	3.6	1	1	1	NA	NA	NA	NA	NA	NA
P25205	DNA replication licensing factor MCM3 OS=Homo sapiens OX=9606 GN=MCM3	MCM3	90.98	113.7	30.2	22	29	22	1.08	1.27	1.037	0.7	0.821	0.632
P25208	Nuclear transcription factor Y subunit beta OS=Homo sapiens OX=9606 GN=NFYB	NFYB	22.831	4.1287	16.4	2	3	2	NA	NA	0.717	NA	NA	NA
P25311	Zinc-alpha-2-glycoprotein OS=Homo sapiens OX=9606 GN=AZGP1	AZGP1	34.258	47.511	20.5	4	5	4	0.813	0.44	0.278	3.016	1.502	2.226
P25325	3-mercaptopyruvate sulfurtransferase OS=Homo sapiens OX=9606 GN=MPST	MPST	33.178	21.793	26.9	6	9	6	1.027	1.028	1.12	1.06	1.028	1.218
P25391	Laminin subunit alpha-1 OS=Homo sapiens OX=9606 GN=LAMA1	LAMA1	337.08	1.9661	0.4	1	2	1	0.992	0.938	0.606	2.057	1.147	1.411
P25398	40S ribosomal protein S12 OS=Homo sapiens OX=9606 GN=RPS12	RPS12	14.515	39.196	45.5	6	15	6	1.236	0.96	1.184	0.891	0.848	0.839
P25440	Bromodomain-containing protein 2 OS=Homo sapiens OX=9606 GN=BRD2	BRD2	88.06	6.7146	4.9	3	3	3	0.638	1.453	1.421	0.928	0.567	0.907
P25445	Tumor necrosis factor receptor superfamily member 6 OS=Homo sapiens OX=9606 GN=FAS	FAS	37.732	5.9976	4.8	1	2	1	0.734	0.984	1.07	1.312	1.272	1.419
P25490	Transcriptional repressor protein YY1 OS=Homo sapiens OX=9606 GN=YY1	YY1	44.712	6.959	8.5	4	5	4	1.273	1.418	0.781	0.877	0.745	1.068
P25685	DnaJ homolog subfamily B member 1 OS=Homo sapiens OX=9606 GN=DNAJB1	DNAJB1	38.044	82.972	51.2	19	35	18	0.924	1.409	1.103	0.781	0.798	0.662
P25686	DnaJ homolog subfamily B member 2 OS=Homo sapiens OX=9606 GN=DNAJB2	DNAJB2	35.58	13.39	11.1	4	5	4	0.853	0.917	1.024	1.338	1.176	1.488
P25705	ATP synthase subunit alpha, mitochondrial OS=Homo sapiens OX=9606 GN=ATP5F1A	ATP5F1A	59.75	237.2	55.5	33	114	33	1.192	1.386	0.947	0.863	0.729	0.825
P25774	Cathepsin S OS=Homo sapiens OX=9606 GN=CTSS	CTSS	37.495	5.85	5.4	2	2	2	0.689	0.541	1.102	1.132	1.799	2.035
P25786	Proteasome subunit alpha type-1 OS=Homo sapiens OX=9606 GN=PSMA1	PSMA1	29.555	128.08	49.4	13	27	13	1.124	0.965	1.103	0.869	1.129	0.845
P25787	Proteasome subunit alpha type-2 OS=Homo sapiens OX=9606 GN=PSMA2	PSMA2	25.898	87.038	29.1	6	16	6	1.307	0.924	1.121	0.697	1.069	0.813
P25788	Proteasome subunit alpha type-3 OS=Homo sapiens OX=9606 GN=PSMA3	PSMA3	28.433	28.751	32.2	11	18	11	1.274	0.986	1.103	0.8	0.99	0.868
P25789	Proteasome subunit alpha type-4 OS=Homo sapiens OX=9606 GN=PSMA4	PSMA4	29.483	75.789	36.8	9	23	9	1.263	0.943	1.228	0.817	0.964	0.648
P25815	Protein S100-P OS=Homo sapiens OX=9606 GN=S100P	S100P	10.4	4.5352	10.5	1	2	1	0.464	1.568	0.35	0.961	3.292	0.824
P25940	Collagen alpha-3(V) chain OS=Homo sapiens OX=9606 GN=COL5A3	COL5A3	172.12	20.122	3.5	4	4	4	0.989	1.236	1.264	0.828	1.244	0.443
P25942	Tumor necrosis factor receptor superfamily member 5 OS=Homo sapiens OX=9606 GN=CD40	CD40	30.619	62.687	16.2	3	5	3	1.28	0.619	0.82	0.808	1.545	1.71
P26006	Integrin alpha-3 OS=Homo sapiens OX=9606 GN=ITGA3	ITGA3	116.61	14.631	7.2	7	10	7	0.756	1.316	1	1.152	0.841	1.586
P26012	Integrin beta-8 OS=Homo sapiens OX=9606 GN=ITGB8	ITGB8	85.631	2.6459	2.2	1	1	1	NA	NA	NA	NA	NA	NA
P26022	Pentraxin-related protein PTX3 OS=Homo sapiens OX=9606 GN=PTX3	PTX3	41.975	17.212	17.6	6	8	6	0.598	1.043	0.537	1.266	3.044	1.018
P26038	Moesin OS=Homo sapiens OX=9606 GN=MSN	MSN	67.819	273.05	62.2	45	118	36	0.812	0.732	1.55	0.825	1.253	1.066
P26196	Probable ATP-dependent RNA helicase DDX6 OS=Homo sapiens OX=9606 GN=DDX6	DDX6	54.416	59.712	23.6	9	16	9	1.173	1.069	0.965	1.144	0.926	1.111
P26232	Catenin alpha-2 OS=Homo sapiens OX=9606 GN=CTNNA2	CTNNA2	105.31	1.2812	12.5	12	18	1	NA	NA	NA	NA	NA	NA
P26358	DNA (cytosine-5)-methyltransferase 1 OS=Homo sapiens OX=9606 GN=DNMT1	DNMT1	183.16	60.655	14.2	22	24	22	0.699	0.831	2.071	0.699	0.639	0.574
P26368	Splicing factor U2AF 65 kDa subunit OS=Homo sapiens OX=9606 GN=U2AF2	U2AF2	53.5	103.16	25.1	11	24	11	1.142	1.415	1.144	0.665	0.69	0.608
P26373	60S ribosomal protein L13 OS=Homo sapiens OX=9606 GN=RPL13	RPL13	24.261	41.763	33.2	8	16	8	0.798	1.094	1.653	0.62	1.014	0.813
P26440	Isovaleryl-CoA dehydrogenase, mitochondrial OS=Homo sapiens OX=9606 GN=IVD	IVD	46.319	80.953	31.4	12	20	12	1.643	1.173	0.942	0.777	0.569	0.767
P26447	Protein S100-A4 OS=Homo sapiens OX=9606 GN=S100A4	S100A4	11.728	6.6662	25.7	4	8	4	0.731	0.796	1.481	0.842	1.576	1.077
P26572	Alpha-1,3-mannosyl-glycoprotein 2-beta-N-acetylglucosaminyltransferase OS=Homo sapiens OX=9606 GN=MGAT1	MGAT1	50.878	10.061	14.4	5	5	5	0.761	0.651	1.097	1.672	1.813	1.073
P26583	High mobility group protein B2 OS=Homo sapiens OX=9606 GN=HMGB2	HMGB2	24.033	26.628	43.5	11	26	10	1.05	1.929	0.934	0.398	0.644	0.457
P26599	Polypyrimidine tract-binding protein 1 OS=Homo sapiens OX=9606 GN=PTBP1	PTBP1	57.221	46.746	13.7	6	19	5	1.113	1.22	0.998	1.12	0.511	0.823
P26639	Threonine--tRNA ligase, cytoplasmic OS=Homo sapiens OX=9606 GN=TARS	TARS	83.434	103.83	34.2	21	29	21	1.393	0.775	1.217	0.878	1.08	0.784
P26640	Valine--tRNA ligase OS=Homo sapiens OX=9606 GN=VARS	VARS	140.47	195.89	29	31	53	31	1.299	1.122	0.873	1.116	0.893	0.9
P26641	Elongation factor 1-gamma OS=Homo sapiens OX=9606 GN=EEF1G	EEF1G	50.118	155.68	45.1	21	44	21	1.657	0.812	0.943	0.858	0.913	0.599
P26885	Peptidyl-prolyl cis-trans isomerase FKBP2 OS=Homo sapiens OX=9606 GN=FKBP2	FKBP2	15.649	73.946	44.4	6	12	6	0.972	1.015	1.155	0.911	1.061	1.334
P26927	Hepatocyte growth factor-like protein OS=Homo sapiens OX=9606 GN=MST1	MST1	80.319	3.3814	3.7	3	3	3	0.671	0.626	0.651	2.096	1.936	1.795
P27105	Erythrocyte band 7 integral membrane protein OS=Homo sapiens OX=9606 GN=STOM	STOM	31.73	104.97	30.9	7	22	7	0.609	0.876	0.464	1.266	3.177	1.29
P27144	Adenylate kinase 4, mitochondrial OS=Homo sapiens OX=9606 GN=AK4	AK4	25.268	46.24	52.9	9	13	9	1.444	0.807	0.998	1.137	0.753	0.868
P27169	Serum paraoxonase/arylesterase 1 OS=Homo sapiens OX=9606 GN=PON1	PON1	39.731	137.63	34.1	8	27	8	0.473	0.454	0.451	1.928	2.823	2.14
P27338	Amine oxidase [flavin-containing] B OS=Homo sapiens OX=9606 GN=MAOB	MAOB	58.762	103.25	36.7	17	38	15	0.463	0.372	0.365	2.493	0.532	4.406
P27348	14-3-3 protein theta OS=Homo sapiens OX=9606 GN=YWHAQ	YWHAQ	27.764	243.85	48.2	14	66	10	1.255	0.984	1.08	0.994	0.766	1.043
P27361	Mitogen-activated protein kinase 3 OS=Homo sapiens OX=9606 GN=MAPK3	MAPK3	43.135	8.2681	20.1	6	15	4	1.143	1.191	0.898	0.828	1.18	1.154
P27487	Dipeptidyl peptidase 4 OS=Homo sapiens OX=9606 GN=DPP4	DPP4	88.278	28.812	11.2	9	10	9	0.46	0.522	0.483	2.817	1.162	2.712
P27540	Aryl hydrocarbon receptor nuclear translocator OS=Homo sapiens OX=9606 GN=ARNT	ARNT	86.636	8.6208	1.9	1	1	1	0.994	1.185	0.869	1.08	1.025	1.429
P27635	60S ribosomal protein L10 OS=Homo sapiens OX=9606 GN=RPL10	RPL10	24.604	142.82	32.7	9	33	9	1.028	0.999	1.227	0.991	0.941	0.697
P27658	Collagen alpha-1(VIII) chain OS=Homo sapiens OX=9606 GN=COL8A1	COL8A1	73.363	5.8677	5	4	4	4	0.472	0.435	0.455	2.653	0.994	3.419
P27694	Replication protein A 70 kDa DNA-binding subunit OS=Homo sapiens OX=9606 GN=RPA1	RPA1	68.137	100.49	34.7	21	35	21	1.065	1.446	1.007	0.916	0.826	0.795
P27695	DNA-(apurinic or apyrimidinic site) lyase OS=Homo sapiens OX=9606 GN=APEX1	APEX1	35.554	179.44	46.2	14	28	14	1.128	1.839	0.733	0.769	0.743	0.611
P27707	Deoxycytidine kinase OS=Homo sapiens OX=9606 GN=DCK	DCK	30.518	46.124	18.1	3	5	3	1.009	0.861	1.469	1.242	0.969	0.623
P27708	CAD protein OS=Homo sapiens OX=9606 GN=CAD	CAD	242.98	257.67	17.2	33	50	33	1.166	1.169	0.762	0.989	0.869	1.083
P27797	Calreticulin OS=Homo sapiens OX=9606 GN=CALR	CALR	48.141	311.85	54.4	20	103	20	0.802	1.127	1.492	0.604	1.121	0.566
P27816	Microtubule-associated protein 4 OS=Homo sapiens OX=9606 GN=MAP4	MAP4	121	294.23	47.2	50	94	50	1.206	0.866	1.318	0.754	0.792	0.954
P27824	Calnexin OS=Homo sapiens OX=9606 GN=CANX	CANX	67.567	162.11	33.1	27	76	27	0.917	1.212	0.975	0.988	1.259	0.905
P27918	Properdin OS=Homo sapiens OX=9606 GN=CFP	CFP	51.276	4.6705	6.4	2	2	2	0.574	0.545	0.372	1.763	2.896	2.233
P27986	Phosphatidylinositol 3-kinase regulatory subunit alpha OS=Homo sapiens OX=9606 GN=PIK3R1	PIK3R1	83.597	25.116	12	7	7	6	0.958	0.856	1.186	1.109	1.584	0.852
P27987	Inositol-trisphosphate 3-kinase B OS=Homo sapiens OX=9606 GN=ITPKB	ITPKB	102.38	2.9615	2.2	2	2	2	1.009	1.357	0.983	0.932	0.561	1.387
P28062	Proteasome subunit beta type-8 OS=Homo sapiens OX=9606 GN=PSMB8	PSMB8	30.354	5.2629	7.2	2	3	2	1.151	0.923	0.96	1.159	1.381	0.997
P28065	Proteasome subunit beta type-9 OS=Homo sapiens OX=9606 GN=PSMB9	PSMB9	23.264	6.5596	21	4	7	4	1.491	0.941	1.171	0.78	0.879	0.662
P28066	Proteasome subunit alpha type-5 OS=Homo sapiens OX=9606 GN=PSMA5	PSMA5	26.411	93.674	29.5	6	11	6	1.318	0.998	1.165	0.696	1.07	0.621
P28068	HLA class II histocompatibility antigen, DM beta chain OS=Homo sapiens OX=9606 GN=HLA-DMB	HLA-DMB	28.943	9.9577	16	4	6	4	1.465	0.904	0.922	1.035	1.066	0.938
P28070	Proteasome subunit beta type-4 OS=Homo sapiens OX=9606 GN=PSMB4	PSMB4	29.204	78.864	37.9	6	11	6	1.195	0.785	1.005	0.927	0.965	1.06
P28072	Proteasome subunit beta type-6 OS=Homo sapiens OX=9606 GN=PSMB6	PSMB6	25.357	27.96	23.8	5	7	5	0.913	1.066	0.958	1.204	1.201	1.327
P28074	Proteasome subunit beta type-5 OS=Homo sapiens OX=9606 GN=PSMB5	PSMB5	28.48	25.365	19.4	4	5	4	0.847	0.916	1.009	1.431	1.175	1.442
P28161	Glutathione S-transferase Mu 2 OS=Homo sapiens OX=9606 GN=GSTM2	GSTM2	25.744	54.944	50	11	21	5	0.959	0.981	0.671	1.071	0.83	2.452
P28288	ATP-binding cassette sub-family D member 3 OS=Homo sapiens OX=9606 GN=ABCD3	ABCD3	75.475	69.73	18.5	10	13	10	0.948	0.985	1.286	0.9	1.163	0.683
P28289	Tropomodulin-1 OS=Homo sapiens OX=9606 GN=TMOD1	TMOD1	40.569	101.05	39	9	13	8	0.839	1.227	1.085	1.327	0.669	1.323
P28290	Sperm-specific antigen 2 OS=Homo sapiens OX=9606 GN=SSFA2	SSFA2	138.38	9.1871	2.6	3	4	3	1.047	1.623	0.804	0.775	1.11	0.795
P28300	Protein-lysine 6-oxidase OS=Homo sapiens OX=9606 GN=LOX	LOX	46.944	2.0968	2.6	1	1	1	NA	NA	NA	NA	NA	NA
P28331	NADH-ubiquinone oxidoreductase 75 kDa subunit, mitochondrial OS=Homo sapiens OX=9606 GN=NDUFS1	NDUFS1	79.467	285.51	38	22	50	22	1.15	1.18	0.976	0.994	0.796	1.02
P28340	DNA polymerase delta catalytic subunit OS=Homo sapiens OX=9606 GN=POLD1	POLD1	123.63	16.216	6.6	5	5	5	1.207	0.945	0.962	0.577	0.689	0.481
P28370	Probable global transcription activator SNF2L1 OS=Homo sapiens OX=9606 GN=SMARCA1	SMARCA1	122.6	1.9862	6.5	7	10	2	0.968	1.585	1.162	0.918	0.518	0.623
P28482	Mitogen-activated protein kinase 1 OS=Homo sapiens OX=9606 GN=MAPK1	MAPK1	41.389	66.722	29.7	10	21	8	1.062	0.898	1.094	0.956	1.122	1.349
P28676	Grancalcin OS=Homo sapiens OX=9606 GN=GCA	GCA	24.01	56.68	46.5	7	8	7	1.197	0.977	0.796	1.396	1.386	0.909
P28702	Retinoic acid receptor RXR-beta OS=Homo sapiens OX=9606 GN=RXRB	RXRB	56.921	5.4305	6.9	4	5	4	NA	NA	NA	NA	NA	NA
P28715	DNA repair protein complementing XP-G cells OS=Homo sapiens OX=9606 GN=ERCC5	ERCC5	133.11	2.6073	1.6	1	1	1	1.067	1.078	0.958	1.558	0.935	0.869
P28799	Granulins OS=Homo sapiens OX=9606 GN=GRN	GRN	63.544	8.9662	9.9	6	10	6	0.614	0.792	0.844	1.333	3.13	0.992
P28838	Cytosol aminopeptidase OS=Homo sapiens OX=9606 GN=LAP3	LAP3	56.166	227.86	50.9	23	57	23	1.682	0.658	0.898	0.982	1.386	0.637
P28845	Corticosteroid 11-beta-dehydrogenase isozyme 1 OS=Homo sapiens OX=9606 GN=HSD11B1	HSD11B1	32.401	1.7974	3.1	1	1	1	0.43	0.523	0.309	2.506	0.636	4.186
P28907	ADP-ribosyl cyclase/cyclic ADP-ribose hydrolase 1 OS=Homo sapiens OX=9606 GN=CD38	CD38	34.328	6.4184	16.7	6	8	6	0.953	0.539	0.667	2.022	1.976	1.168
P29034	Protein S100-A2 OS=Homo sapiens OX=9606 GN=S100A2	S100A2	11.117	1.3348	9.2	1	1	1	NA	NA	NA	NA	NA	NA
P29083	General transcription factor IIE subunit 1 OS=Homo sapiens OX=9606 GN=GTF2E1	GTF2E1	49.452	9.7633	8.4	2	3	2	1.142	1.4	1.037	0.667	0.616	0.537
P29084	Transcription initiation factor IIE subunit beta OS=Homo sapiens OX=9606 GN=GTF2E2	GTF2E2	33.043	8.9154	14.1	3	4	3	0.703	1.164	0.742	1.219	1.047	1.645
P29144	Tripeptidyl-peptidase 2 OS=Homo sapiens OX=9606 GN=TPP2	TPP2	138.35	69.976	10.8	11	15	11	0.944	1.163	1.075	0.996	1.076	0.962
P29218	Inositol monophosphatase 1 OS=Homo sapiens OX=9606 GN=IMPA1	IMPA1	30.188	23.859	27.8	7	9	7	1.744	0.768	1.058	0.799	0.836	0.796
P29279	Connective tissue growth factor OS=Homo sapiens OX=9606 GN=CTGF	CTGF	38.091	2.2666	5.2	2	2	2	0.523	1.877	0.823	1.114	0.975	1.073
P29323	Ephrin type-B receptor 2 OS=Homo sapiens OX=9606 GN=EPHB2	EPHB2	117.49	63.816	8.3	5	6	5	0.858	0.976	0.912	1.497	1.023	1.464
P29350	Tyrosine-protein phosphatase non-receptor type 6 OS=Homo sapiens OX=9606 GN=PTPN6	PTPN6	67.56	54.34	23.5	12	18	12	0.906	0.99	1.232	0.859	1.516	0.804
P29353	SHC-transforming protein 1 OS=Homo sapiens OX=9606 GN=SHC1	SHC1	62.821	49.238	20.2	8	9	8	1.092	1.264	1.119	0.94	1.082	0.946
P29372	DNA-3-methyladenine glycosylase OS=Homo sapiens OX=9606 GN=MPG	MPG	32.868	3.3115	9.1	2	2	2	0.945	1.172	0.805	1.642	0.881	1.251
P29373	Cellular retinoic acid-binding protein 2 OS=Homo sapiens OX=9606 GN=CRABP2	CRABP2	15.693	91.63	56.5	7	22	6	1.323	0.707	1.121	0.708	1.566	0.563
P29374	AT-rich interactive domain-containing protein 4A OS=Homo sapiens OX=9606 GN=ARID4A	ARID4A	142.75	5.7066	1.3	1	2	1	NA	NA	NA	NA	NA	NA
P29375	Lysine-specific demethylase 5A OS=Homo sapiens OX=9606 GN=KDM5A	KDM5A	192.09	11.672	3.1	3	3	3	NA	NA	NA	NA	NA	NA
P29401	Transketolase OS=Homo sapiens OX=9606 GN=TKT	TKT	67.877	159.32	28.7	17	54	17	1.962	0.644	0.941	0.972	0.731	0.663
P29466	Caspase-1 OS=Homo sapiens OX=9606 GN=CASP1	CASP1	45.158	107.13	32.7	10	15	9	0.91	0.887	1.26	1.166	1.238	0.787
P29474	Nitric oxide synthase, endothelial OS=Homo sapiens OX=9606 GN=NOS3	NOS3	133.27	14.855	1.7	1	1	1	NA	NA	NA	NA	NA	NA
P29536	Leiomodin-1 OS=Homo sapiens OX=9606 GN=LMOD1	LMOD1	67.029	15.453	12.7	8	10	8	0.433	0.414	0.533	1.035	0.513	5.601
P29558	RNA-binding motif, single-stranded-interacting protein 1 OS=Homo sapiens OX=9606 GN=RBMS1	RBMS1	44.505	22.801	9.9	3	5	3	1.239	0.913	1.037	1.141	0.895	1.037
P29590	Protein PML OS=Homo sapiens OX=9606 GN=PML	PML	97.55	143.04	28.2	25	38	25	1.194	1.037	1.193	0.82	0.864	0.563
P29597	Non-receptor tyrosine-protein kinase TYK2 OS=Homo sapiens OX=9606 GN=TYK2	TYK2	133.65	2.0683	1.7	2	2	2	NA	NA	NA	NA	NA	NA
P29622	Kallistatin OS=Homo sapiens OX=9606 GN=SERPINA4	SERPINA4	48.541	16.352	17.3	7	9	7	0.746	0.746	0.728	2.003	1.838	1.044
P29692	Elongation factor 1-delta OS=Homo sapiens OX=9606 GN=EEF1D	EEF1D	31.121	82.521	50.2	13	33	11	1.563	0.726	0.897	0.993	0.992	0.949
P29728	2'-5'-oligoadenylate synthase 2 OS=Homo sapiens OX=9606 GN=OAS2	OAS2	82.43	77.368	22.3	15	29	15	1.035	0.432	1.396	2.128	0.919	0.43
P29762	Cellular retinoic acid-binding protein 1 OS=Homo sapiens OX=9606 GN=CRABP1	CRABP1	15.565	85.729	62.8	8	29	7	2.889	0.693	0.496	0.522	0.617	0.488
P29966	Myristoylated alanine-rich C-kinase substrate OS=Homo sapiens OX=9606 GN=MARCKS	MARCKS	31.554	116.54	36.4	8	19	7	0.664	0.721	1.523	0.92	1.056	1.27
P29972	Aquaporin-1 OS=Homo sapiens OX=9606 GN=AQP1	AQP1	28.526	31.521	7.4	1	1	1	0.499	0.686	0.935	1.189	1.224	3.034
P29992	Guanine nucleotide-binding protein subunit alpha-11 OS=Homo sapiens OX=9606 GN=GNA11	GNA11	42.123	13.998	22.3	8	10	4	0.795	0.776	0.651	1.48	0.841	2.764
P30038	Delta-1-pyrroline-5-carboxylate dehydrogenase, mitochondrial OS=Homo sapiens OX=9606 GN=ALDH4A1	ALDH4A1	61.719	62.263	26.5	13	17	13	1.15	1.25	1.085	0.779	0.742	1.105
P30040	Endoplasmic reticulum resident protein 29 OS=Homo sapiens OX=9606 GN=ERP29	ERP29	28.993	122.13	41	10	25	10	0.783	0.987	1.353	1.043	1.213	0.91
P30041	Peroxiredoxin-6 OS=Homo sapiens OX=9606 GN=PRDX6	PRDX6	25.035	164.38	58	17	51	17	1.011	1.25	1.134	0.689	0.872	0.883
P30043	Flavin reductase (NADPH) OS=Homo sapiens OX=9606 GN=BLVRB	BLVRB	22.119	58.106	34	7	18	7	0.942	0.861	0.82	1.037	1.905	1.383
P30044	Peroxiredoxin-5, mitochondrial OS=Homo sapiens OX=9606 GN=PRDX5	PRDX5	22.086	205.82	55.6	9	42	9	1.314	1.34	0.962	0.608	0.837	0.626
P30046	D-dopachrome decarboxylase OS=Homo sapiens OX=9606 GN=DDT	DDT	12.712	10.325	17.8	2	4	2	1.275	1.015	0.942	0.77	1.522	0.869
P30048	Thioredoxin-dependent peroxide reductase, mitochondrial OS=Homo sapiens OX=9606 GN=PRDX3	PRDX3	27.692	53.829	31.6	9	32	9	1.528	0.933	1.18	0.72	0.668	0.707
P30049	ATP synthase subunit delta, mitochondrial OS=Homo sapiens OX=9606 GN=ATP5F1D	ATP5F1D	17.49	18.554	22.6	3	9	3	1.064	1.529	0.959	0.909	0.629	0.887
P30050	60S ribosomal protein L12 OS=Homo sapiens OX=9606 GN=RPL12	RPL12	17.818	83.982	63	8	22	8	1.027	0.996	1.156	0.893	0.92	0.775
P30084	Enoyl-CoA hydratase, mitochondrial OS=Homo sapiens OX=9606 GN=ECHS1	ECHS1	31.387	154.1	59	16	46	16	1.995	0.821	0.995	0.603	0.557	0.502
P30085	UMP-CMP kinase OS=Homo sapiens OX=9606 GN=CMPK1	CMPK1	22.222	49.898	36.2	7	18	7	1.017	0.974	1.227	0.895	1.05	0.906
P30086	Phosphatidylethanolamine-binding protein 1 OS=Homo sapiens OX=9606 GN=PEBP1	PEBP1	21.057	127.33	49.7	8	35	8	0.907	1.258	1.017	0.856	0.825	1.3
P30101	Protein disulfide-isomerase A3 OS=Homo sapiens OX=9606 GN=PDIA3	PDIA3	56.782	323.31	61.4	33	110	33	1.188	1.002	1.153	0.849	1.182	0.721
P30153	Serine/threonine-protein phosphatase 2A 65 kDa regulatory subunit A alpha isoform OS=Homo sapiens OX=9606 GN=PPP2R1A	PPP2R1A	65.308	102.67	33.3	16	30	14	1.082	1.155	1.012	1.171	0.909	1.131
P30154	Serine/threonine-protein phosphatase 2A 65 kDa regulatory subunit A beta isoform OS=Homo sapiens OX=9606 GN=PPP2R1B	PPP2R1B	66.213	2.0484	5.8	3	5	1	NA	NA	NA	NA	NA	NA
P30260	Cell division cycle protein 27 homolog OS=Homo sapiens OX=9606 GN=CDC27	CDC27	91.866	6.0821	4.2	3	4	3	0.887	1.014	1.191	1.028	1.135	1.189
P30273	High affinity immunoglobulin epsilon receptor subunit gamma OS=Homo sapiens OX=9606 GN=FCER1G	FCER1G	9.6674	17.809	33.7	3	5	3	1.062	0.503	1.169	1.097	2.474	0.447
P30405	Peptidyl-prolyl cis-trans isomerase F, mitochondrial OS=Homo sapiens OX=9606 GN=PPIF	PPIF	22.04	37.024	34.3	7	19	5	1.487	0.97	1.1	0.64	0.585	0.454
P30419	Glycylpeptide N-tetradecanoyltransferase 1 OS=Homo sapiens OX=9606 GN=NMT1	NMT1	56.806	61.873	17.3	7	9	7	0.929	0.917	1.279	1.116	0.994	0.782
P30450	HLA class I histocompatibility antigen, A-26 alpha chain OS=Homo sapiens OX=9606 GN=HLA-A	HLA-A	41.061	1.2579	44.7	15	53	0	NA	NA	NA	NA	NA	NA
P30453	HLA class I histocompatibility antigen, A-34 alpha chain OS=Homo sapiens OX=9606 GN=HLA-A	HLA-A	41.054	188.15	47.9	16	57	0	NA	NA	NA	NA	NA	NA
P30455	HLA class I histocompatibility antigen, A-36 alpha chain OS=Homo sapiens OX=9606 GN=HLA-A	HLA-A	40.933	3.1979	30.4	10	33	2	0.135	0.171	0.16	8.129	0.181	0.312
P30459	HLA class I histocompatibility antigen, A-74 alpha chain OS=Homo sapiens OX=9606 GN=HLA-A	HLA-A	40.89	22.738	42.5	14	48	0	NA	NA	NA	NA	NA	NA
P30461	HLA class I histocompatibility antigen, B-13 alpha chain OS=Homo sapiens OX=9606 GN=HLA-B	HLA-B	40.474	2.8347	35.6	11	34	1	NA	NA	NA	NA	NA	NA
P30464	HLA class I histocompatibility antigen, B-15 alpha chain OS=Homo sapiens OX=9606 GN=HLA-B	HLA-B	40.388	57.654	43.9	15	48	1	NA	NA	NA	NA	NA	NA
P30483	HLA class I histocompatibility antigen, B-45 alpha chain OS=Homo sapiens OX=9606 GN=HLA-B	HLA-B	40.414	2.986	35.6	11	36	0	NA	NA	NA	NA	NA	NA
P30486	HLA class I histocompatibility antigen, B-48 alpha chain OS=Homo sapiens OX=9606 GN=HLA-B	HLA-B	40.362	56.636	39	13	32	0	NA	NA	NA	NA	NA	NA
P30501	HLA class I histocompatibility antigen, Cw-2 alpha chain OS=Homo sapiens OX=9606 GN=HLA-C	HLA-C	41.094	5.2253	30.9	9	26	1	0.479	0.618	2.24	0.418	1.511	0.654
P30508	HLA class I histocompatibility antigen, Cw-12 alpha chain OS=Homo sapiens OX=9606 GN=HLA-C	HLA-C	40.885	110.99	41.5	14	42	0	NA	NA	NA	NA	NA	NA
P30511	HLA class I histocompatibility antigen, alpha chain F OS=Homo sapiens OX=9606 GN=HLA-F	HLA-F	39.061	-2	6.9	3	12	1	NA	NA	NA	NA	NA	NA
P30512	HLA class I histocompatibility antigen, A-29 alpha chain OS=Homo sapiens OX=9606 GN=HLA-A	HLA-A	40.862	6.4237	37	12	37	0	NA	NA	NA	NA	NA	NA
P30519	Heme oxygenase 2 OS=Homo sapiens OX=9606 GN=HMOX2	HMOX2	36.032	57.9	23.7	5	9	5	0.981	1.095	1.276	1.048	0.931	0.736
P30520	Adenylosuccinate synthetase isozyme 2 OS=Homo sapiens OX=9606 GN=ADSS	ADSS	50.097	108.03	33.6	12	26	11	1.091	1.061	1.368	0.781	0.915	0.616
P30533	Alpha-2-macroglobulin receptor-associated protein OS=Homo sapiens OX=9606 GN=LRPAP1	LRPAP1	41.465	21.105	26.6	12	15	12	0.85	0.829	1.14	1.506	1.3	1.012
P30536	Translocator protein OS=Homo sapiens OX=9606 GN=TSPO	TSPO	18.828	3.775	9.5	2	6	2	1.136	1.222	0.988	1.014	0.912	0.997
P30566	Adenylosuccinate lyase OS=Homo sapiens OX=9606 GN=ADSL	ADSL	54.889	49.449	16.3	7	10	7	1.054	0.868	1.056	0.984	1.209	1.132
P30613	Pyruvate kinase PKLR OS=Homo sapiens OX=9606 GN=PKLR	PKLR	61.829	1.2908	3.7	2	7	1	0.777	1.077	0.832	1.119	1.666	1.514
P30622	CAP-Gly domain-containing linker protein 1 OS=Homo sapiens OX=9606 GN=CLIP1	CLIP1	162.24	24.617	8.7	12	13	10	0.995	0.938	1.141	1.128	1.131	1.291
P30626	Sorcin OS=Homo sapiens OX=9606 GN=SRI	SRI	21.676	31.565	56.1	10	23	10	1.192	1.132	0.868	1.124	0.69	1.397
P30711	Glutathione S-transferase theta-1 OS=Homo sapiens OX=9606 GN=GSTT1	GSTT1	27.335	39.725	7.9	1	2	1	0.337	0.312	1.775	0.472	3.915	0.242
P30740	Leukocyte elastase inhibitor OS=Homo sapiens OX=9606 GN=SERPINB1	SERPINB1	42.741	66.867	30.9	11	20	11	0.604	0.57	1.411	1.667	1.394	1.065
P30837	Aldehyde dehydrogenase X, mitochondrial OS=Homo sapiens OX=9606 GN=ALDH1B1	ALDH1B1	57.206	41.753	23.8	10	16	8	1.203	0.593	0.982	1.003	1.122	1.88
P30876	DNA-directed RNA polymerase II subunit RPB2 OS=Homo sapiens OX=9606 GN=POLR2B	POLR2B	133.9	56.212	14	15	18	15	0.952	1.248	0.991	0.942	0.991	0.877
P31040	Succinate dehydrogenase [ubiquinone] flavoprotein subunit, mitochondrial OS=Homo sapiens OX=9606 GN=SDHA	SDHA	72.691	144.93	29.7	15	32	15	1.441	1.173	1.04	0.684	0.604	0.674
P31146	Coronin-1A OS=Homo sapiens OX=9606 GN=CORO1A	CORO1A	51.026	203.8	44.3	27	47	25	0.784	0.737	1.29	1.049	1.891	0.797
P31150	Rab GDP dissociation inhibitor alpha OS=Homo sapiens OX=9606 GN=GDI1	GDI1	50.582	104.56	44.5	17	37	11	0.967	0.694	1.17	1.011	1.295	1.489
P31151	Protein S100-A7 OS=Homo sapiens OX=9606 GN=S100A7	S100A7	11.471	5.4303	35.6	3	4	3	1.206	0.448	0.413	0.764	3.396	1.371
P31153	S-adenosylmethionine synthase isoform type-2 OS=Homo sapiens OX=9606 GN=MAT2A	MAT2A	43.66	34.673	24.3	11	15	11	1.227	1.131	1.267	0.652	0.831	0.765
P31321	cAMP-dependent protein kinase type I-beta regulatory subunit OS=Homo sapiens OX=9606 GN=PRKAR1B	PRKAR1B	43.072	7.0133	15.2	5	11	3	1.189	0.971	1.133	0.946	0.962	0.959
P31323	cAMP-dependent protein kinase type II-beta regulatory subunit OS=Homo sapiens OX=9606 GN=PRKAR2B	PRKAR2B	46.302	60.018	19.4	6	11	5	0.338	0.463	0.459	3.481	0.611	2.218
P31350	Ribonucleoside-diphosphate reductase subunit M2 OS=Homo sapiens OX=9606 GN=RRM2	RRM2	44.877	25.054	17.2	5	5	5	1.131	1.218	1.56	0.537	0.688	0.349
P31431	Syndecan-4 OS=Homo sapiens OX=9606 GN=SDC4	SDC4	21.641	10.416	24.7	4	6	4	1.6	1.078	1.048	0.594	0.89	0.63
P31483	Nucleolysin TIA-1 isoform p40 OS=Homo sapiens OX=9606 GN=TIA1	TIA1	42.963	15.65	8.3	4	6	3	1.337	1.399	0.981	0.872	0.718	0.533
P31689	DnaJ homolog subfamily A member 1 OS=Homo sapiens OX=9606 GN=DNAJA1	DNAJA1	44.868	77.13	37.8	13	27	13	1.071	1.036	1.312	0.852	0.764	0.76
P31749	RAC-alpha serine/threonine-protein kinase OS=Homo sapiens OX=9606 GN=AKT1	AKT1	55.686	5.5933	15.4	7	8	3	1.119	0.845	1.297	1.142	0.93	0.896
P31751	RAC-beta serine/threonine-protein kinase OS=Homo sapiens OX=9606 GN=AKT2	AKT2	55.768	30.207	24.9	10	12	6	0.768	0.944	1.603	0.839	0.983	0.96
P31930	Cytochrome b-c1 complex subunit 1, mitochondrial OS=Homo sapiens OX=9606 GN=UQCRC1	UQCRC1	52.645	209.03	28.5	13	37	12	1.483	0.985	0.881	0.954	0.796	0.952
P31937	3-hydroxyisobutyrate dehydrogenase, mitochondrial OS=Homo sapiens OX=9606 GN=HIBADH	HIBADH	35.329	90.035	21.1	5	9	5	1.065	1.611	0.939	0.759	0.629	0.784
P31939	Bifunctional purine biosynthesis protein PURH OS=Homo sapiens OX=9606 GN=ATIC	ATIC	64.615	323.31	47.1	21	56	21	1.431	0.921	0.993	0.965	0.955	0.711
P31942	Heterogeneous nuclear ribonucleoprotein H3 OS=Homo sapiens OX=9606 GN=HNRNPH3	HNRNPH3	36.926	84.818	32.4	9	43	8	0.95	1.377	1.03	1.08	0.844	0.74
P31943	Heterogeneous nuclear ribonucleoprotein H OS=Homo sapiens OX=9606 GN=HNRNPH1	HNRNPH1	49.229	165.05	38.3	14	61	5	0.957	1.664	0.956	0.922	0.721	0.72
P31944	Caspase-14 OS=Homo sapiens OX=9606 GN=CASP14	CASP14	27.679	4.431	5.8	1	1	1	NA	NA	NA	NA	NA	NA
P31946	14-3-3 protein beta/alpha OS=Homo sapiens OX=9606 GN=YWHAB	YWHAB	28.082	210.42	53.7	12	74	7	0.979	1.051	1.144	0.861	1.015	0.803
P31947	14-3-3 protein sigma OS=Homo sapiens OX=9606 GN=SFN	SFN	27.774	17.217	34.3	9	21	6	0.98	1.175	1.402	0.604	1.18	0.645
P31948	Stress-induced-phosphoprotein 1 OS=Homo sapiens OX=9606 GN=STIP1	STIP1	62.639	163.53	56.4	38	86	38	1.619	0.831	1.161	0.633	0.747	0.704
P31949	Protein S100-A11 OS=Homo sapiens OX=9606 GN=S100A11	S100A11	11.74	11.313	41.9	5	12	5	0.606	1.055	1.419	0.751	1.6	0.665
P32119	Peroxiredoxin-2 OS=Homo sapiens OX=9606 GN=PRDX2	PRDX2	21.892	44.954	36.4	8	36	7	0.997	1.162	0.931	0.716	1.325	1.304
P32121	Beta-arrestin-2 OS=Homo sapiens OX=9606 GN=ARRB2	ARRB2	46.105	7.3886	5.9	1	1	1	0.755	0.635	1.529	0.802	1.653	1.185
P32321	Deoxycytidylate deaminase OS=Homo sapiens OX=9606 GN=DCTD	DCTD	20.016	10.922	10.1	1	1	1	0.836	0.621	1.359	1.722	0.867	1.249
P32322	Pyrroline-5-carboxylate reductase 1, mitochondrial OS=Homo sapiens OX=9606 GN=PYCR1	PYCR1	33.36	25.237	15	3	8	2	1.262	0.869	0.848	1.256	0.789	0.982
P32455	Guanylate-binding protein 1 OS=Homo sapiens OX=9606 GN=GBP1	GBP1	67.93	168.78	45.9	24	48	16	1.24	0.683	1.305	0.673	1.304	0.814
P32456	Guanylate-binding protein 2 OS=Homo sapiens OX=9606 GN=GBP2	GBP2	67.208	80.195	24.7	15	24	11	0.884	0.772	1.391	0.687	1.395	1.125
P32929	Cystathionine gamma-lyase OS=Homo sapiens OX=9606 GN=CTH	CTH	44.508	17.805	4.9	1	2	1	1.526	1.069	0.414	NA	0.426	NA
P32942	Intercellular adhesion molecule 3 OS=Homo sapiens OX=9606 GN=ICAM3	ICAM3	59.54	7.0665	4.8	2	2	2	0.802	1.245	0.845	1.051	1.873	0.943
P32969	60S ribosomal protein L9 OS=Homo sapiens OX=9606 GN=RPL9	RPL9	21.863	83.217	40.6	6	14	6	1.305	0.85	1.403	0.829	0.686	0.733
P33121	Long-chain-fatty-acid--CoA ligase 1 OS=Homo sapiens OX=9606 GN=ACSL1	ACSL1	77.942	48.749	20.3	12	17	11	0.656	0.788	1.167	1.019	2.18	1.127
P33151	Cadherin-5 OS=Homo sapiens OX=9606 GN=CDH5	CDH5	87.527	5.13	2.7	2	2	2	0.785	0.996	0.927	1.075	1.103	2.049
P33176	Kinesin-1 heavy chain OS=Homo sapiens OX=9606 GN=KIF5B	KIF5B	109.68	294.18	51.7	42	66	32	1	1.072	1.133	0.915	1.132	0.987
P33240	Cleavage stimulation factor subunit 2 OS=Homo sapiens OX=9606 GN=CSTF2	CSTF2	60.959	46.27	26.2	11	14	6	1.443	1.089	1.168	0.707	0.703	0.711
P33241	Lymphocyte-specific protein 1 OS=Homo sapiens OX=9606 GN=LSP1	LSP1	37.191	42.451	29.2	8	12	8	1.082	0.814	1.09	1.411	1.488	0.711
P33316	Deoxyuridine 5'-triphosphate nucleotidohydrolase, mitochondrial OS=Homo sapiens OX=9606 GN=DUT	DUT	26.563	55.357	32.5	7	14	7	1.257	1.379	0.988	0.85	0.724	0.786
P33527	Multidrug resistance-associated protein 1 OS=Homo sapiens OX=9606 GN=ABCC1	ABCC1	171.59	80.022	10	10	10	10	1.074	0.962	1.044	1.095	1.094	1.064
P33897	ATP-binding cassette sub-family D member 1 OS=Homo sapiens OX=9606 GN=ABCD1	ABCD1	82.936	7.4605	6.6	4	5	4	0.86	0.772	1.256	1.161	1.281	1.313
P33908	Mannosyl-oligosaccharide 1,2-alpha-mannosidase IA OS=Homo sapiens OX=9606 GN=MAN1A1	MAN1A1	72.968	7.1142	6.1	3	3	3	0.93	0.884	0.914	1.209	1.788	1.188
P33991	DNA replication licensing factor MCM4 OS=Homo sapiens OX=9606 GN=MCM4	MCM4	96.557	162.59	25.3	19	28	19	1.275	1.252	1.109	0.767	0.899	0.537
P33992	DNA replication licensing factor MCM5 OS=Homo sapiens OX=9606 GN=MCM5	MCM5	82.285	133.83	24.4	15	18	15	0.988	1.451	1.108	0.72	0.828	0.637
P33993	DNA replication licensing factor MCM7 OS=Homo sapiens OX=9606 GN=MCM7	MCM7	81.307	129.42	26.6	16	21	16	1.262	1.228	1.138	0.813	0.656	0.568
P34741	Syndecan-2 OS=Homo sapiens OX=9606 GN=SDC2	SDC2	22.16	2.6136	7.5	1	1	1	NA	NA	NA	NA	NA	NA
P34896	Serine hydroxymethyltransferase, cytosolic OS=Homo sapiens OX=9606 GN=SHMT1	SHMT1	53.082	20.347	13.5	4	4	4	0.897	1.257	1.073	0.777	1.325	0.974
P34897	Serine hydroxymethyltransferase, mitochondrial OS=Homo sapiens OX=9606 GN=SHMT2	SHMT2	55.992	162.12	41.7	19	36	19	1.153	1.106	1.278	0.897	0.766	0.751
P34910	Protein EVI2B OS=Homo sapiens OX=9606 GN=EVI2B	EVI2B	48.666	15.048	5.8	2	5	2	0.753	0.82	1.059	1.206	2.551	0.687
P34913	Bifunctional epoxide hydrolase 2 OS=Homo sapiens OX=9606 GN=EPHX2	EPHX2	62.615	55.528	20.4	9	11	9	0.905	1.814	0.669	0.588	0.799	0.946
P34931	Heat shock 70 kDa protein 1-like OS=Homo sapiens OX=9606 GN=HSPA1L	HSPA1L	70.374	-2	27.6	17	62	1	NA	NA	NA	NA	NA	NA
P34932	Heat shock 70 kDa protein 4 OS=Homo sapiens OX=9606 GN=HSPA4	HSPA4	94.33	185.14	47.4	39	83	38	1.328	0.941	1.12	0.773	0.892	0.866
P34949	Mannose-6-phosphate isomerase OS=Homo sapiens OX=9606 GN=MPI	MPI	46.655	35.232	16.1	5	8	5	1.364	1.159	0.857	0.993	0.941	0.917
P35080	Profilin-2 OS=Homo sapiens OX=9606 GN=PFN2	PFN2	15.046	45.731	38.6	6	17	6	1.093	0.775	1.318	1.08	0.792	1.133
P35221	Catenin alpha-1 OS=Homo sapiens OX=9606 GN=CTNNA1	CTNNA1	100.07	232.94	37.6	31	59	20	1.465	1.116	0.988	0.802	0.599	0.733
P35222	Catenin beta-1 OS=Homo sapiens OX=9606 GN=CTNNB1	CTNNB1	85.496	197.5	31	21	41	18	1.311	1.235	0.81	0.909	0.614	0.846
P35232	Prohibitin OS=Homo sapiens OX=9606 GN=PHB	PHB	29.804	123.33	51.1	13	36	13	1.284	1.809	0.518	0.945	0.648	0.61
P35237	Serpin B6 OS=Homo sapiens OX=9606 GN=SERPINB6	SERPINB6	42.621	101.44	48.1	14	21	14	0.736	0.693	1.234	1.682	1.008	1.362
P35240	Merlin OS=Homo sapiens OX=9606 GN=NF2	NF2	69.689	8.9177	6.9	4	5	4	0.93	1.063	0.974	1.222	1.094	1.347
P35241	Radixin OS=Homo sapiens OX=9606 GN=RDX	RDX	68.563	98.948	46.3	28	61	16	1.182	0.964	1.116	1.011	0.97	0.978
P35244	Replication protein A 14 kDa subunit OS=Homo sapiens OX=9606 GN=RPA3	RPA3	13.569	66.958	40.5	3	12	3	0.816	1.116	0.758	1.29	1.034	1.116
P35249	Replication factor C subunit 4 OS=Homo sapiens OX=9606 GN=RFC4	RFC4	39.681	70.759	43.8	11	14	11	0.969	1.264	0.866	0.645	0.773	0.71
P35250	Replication factor C subunit 2 OS=Homo sapiens OX=9606 GN=RFC2	RFC2	39.157	49.573	28.2	8	11	8	1.087	1.213	0.893	1.164	0.954	0.916
P35251	Replication factor C subunit 1 OS=Homo sapiens OX=9606 GN=RFC1	RFC1	128.25	18.006	5.5	5	6	5	1	1.54	0.968	0.992	0.602	0.952
P35268	60S ribosomal protein L22 OS=Homo sapiens OX=9606 GN=RPL22	RPL22	14.787	110.1	50.8	4	13	4	0.989	1.106	1.27	0.717	0.822	0.779
P35269	General transcription factor IIF subunit 1 OS=Homo sapiens OX=9606 GN=GTF2F1	GTF2F1	58.24	31.046	13.2	5	6	5	1.305	1.254	0.959	0.985	0.571	0.662
P35270	Sepiapterin reductase OS=Homo sapiens OX=9606 GN=SPR	SPR	28.048	54.735	30.3	6	13	6	0.956	1.065	1.033	1.045	1.062	1.247
P35442	Thrombospondin-2 OS=Homo sapiens OX=9606 GN=THBS2	THBS2	129.99	193.16	25.6	25	45	23	0.663	0.444	1.585	0.803	2.146	0.628
P35443	Thrombospondin-4 OS=Homo sapiens OX=9606 GN=THBS4	THBS4	105.87	2.2817	2.9	3	3	2	NA	NA	NA	NA	NA	NA
P35475	Alpha-L-iduronidase OS=Homo sapiens OX=9606 GN=IDUA	IDUA	72.669	1.6886	1.7	1	1	1	NA	NA	NA	NA	NA	NA
P35542	Serum amyloid A-4 protein OS=Homo sapiens OX=9606 GN=SAA4	SAA4	14.746	10.087	35.4	5	13	5	0.483	0.553	0.493	1.923	2.176	1.996
P35555	Fibrillin-1 OS=Homo sapiens OX=9606 GN=FBN1	FBN1	312.24	323.31	45.5	111	329	108	0.386	0.375	0.251	2.294	0.593	4.472
P35556	Fibrillin-2 OS=Homo sapiens OX=9606 GN=FBN2	FBN2	314.77	117.37	10.6	25	45	22	0.573	0.689	0.456	3.408	1.007	2.063
P35558	Phosphoenolpyruvate carboxykinase, cytosolic [GTP] OS=Homo sapiens OX=9606 GN=PCK1	PCK1	69.194	88.556	32	17	25	16	0.314	0.602	2.731	0.507	0.594	0.553
P35573	Glycogen debranching enzyme OS=Homo sapiens OX=9606 GN=AGL	AGL	174.76	29.485	11.5	14	17	14	1.031	1.08	0.977	0.846	1.06	1.214
P35579	Myosin-9 OS=Homo sapiens OX=9606 GN=MYH9	MYH9	226.53	323.31	58.5	142	562	112	0.913	1.005	1.12	1.102	1.226	1.052
P35580	Myosin-10 OS=Homo sapiens OX=9606 GN=MYH10	MYH10	229	323.31	50.1	110	239	79	0.677	0.674	0.989	1.962	1.184	1.647
P35606	Coatomer subunit beta' OS=Homo sapiens OX=9606 GN=COPB2	COPB2	102.49	196.61	35.4	28	54	28	1.105	1.052	1.105	1.023	0.992	0.807
P35610	Sterol O-acyltransferase 1 OS=Homo sapiens OX=9606 GN=SOAT1	SOAT1	64.734	38.158	8.7	3	5	3	0.874	0.775	0.971	1.243	1.734	0.757
P35611	Alpha-adducin OS=Homo sapiens OX=9606 GN=ADD1	ADD1	80.954	90.194	19.3	12	17	12	1.201	0.809	1.002	1.19	0.876	1.595
P35612	Beta-adducin OS=Homo sapiens OX=9606 GN=ADD2	ADD2	80.853	16.034	12.1	7	8	7	0.867	1.128	1.143	0.872	1.317	1.067
P35613	Basigin OS=Homo sapiens OX=9606 GN=BSG	BSG	42.2	47.452	21.8	7	11	7	0.883	1.223	0.993	1.01	1.315	0.867
P35637	RNA-binding protein FUS OS=Homo sapiens OX=9606 GN=FUS	FUS	53.425	132.62	23.4	10	33	8	1.688	1.082	1.054	0.715	0.335	0.412
P35658	Nuclear pore complex protein Nup214 OS=Homo sapiens OX=9606 GN=NUP214	NUP214	213.62	126.78	10.9	18	24	18	1.068	1.355	0.927	0.889	0.735	0.922
P35659	Protein DEK OS=Homo sapiens OX=9606 GN=DEK	DEK	42.674	36.606	18.4	8	16	8	1.211	1.49	0.942	0.885	0.706	0.711
P35749	Myosin-11 OS=Homo sapiens OX=9606 GN=MYH11	MYH11	227.34	323.31	52.7	122	382	94	0.279	0.354	0.25	0.831	0.454	6.472
P35754	Glutaredoxin-1 OS=Homo sapiens OX=9606 GN=GLRX	GLRX	11.776	23.707	30.2	2	3	2	0.835	0.658	1.202	1.033	1.705	1.451
P35813	Protein phosphatase 1A OS=Homo sapiens OX=9606 GN=PPM1A	PPM1A	42.447	19.814	23.6	8	9	8	0.992	1.077	1	0.871	1.075	1.126
P35858	Insulin-like growth factor-binding protein complex acid labile subunit OS=Homo sapiens OX=9606 GN=IGFALS	IGFALS	66.034	39.787	12.6	6	7	6	0.596	0.574	0.41	3.148	1.428	2.013
P35869	Aryl hydrocarbon receptor OS=Homo sapiens OX=9606 GN=AHR	AHR	96.146	3.0806	1.2	1	1	1	NA	NA	NA	NA	NA	NA
P35914	Hydroxymethylglutaryl-CoA lyase, mitochondrial OS=Homo sapiens OX=9606 GN=HMGCL	HMGCL	34.36	56.304	27.4	9	14	9	1.356	1.305	0.885	0.807	0.814	0.646
P35998	26S proteasome regulatory subunit 7 OS=Homo sapiens OX=9606 GN=PSMC2	PSMC2	48.633	149.31	68.8	29	53	29	1.066	0.943	1.111	1.082	1.129	0.82
P36222	Chitinase-3-like protein 1 OS=Homo sapiens OX=9606 GN=CHI3L1	CHI3L1	42.625	4.6699	4.7	2	3	2	0.54	1.616	1.542	0.631	0.781	0.587
P36269	Glutathione hydrolase 5 proenzyme OS=Homo sapiens OX=9606 GN=GGT5	GGT5	62.26	25.22	9.4	5	8	5	0.337	0.603	0.4	1.315	0.778	4.899
P36404	ADP-ribosylation factor-like protein 2 OS=Homo sapiens OX=9606 GN=ARL2	ARL2	20.878	28.928	25	3	6	3	NA	NA	NA	NA	NA	NA
P36405	ADP-ribosylation factor-like protein 3 OS=Homo sapiens OX=9606 GN=ARL3	ARL3	20.455	57.262	37.4	6	9	6	1.03	0.784	1.309	1.024	0.975	1.094
P36406	E3 ubiquitin-protein ligase TRIM23 OS=Homo sapiens OX=9606 GN=TRIM23	TRIM23	64.066	3.2759	1.7	1	2	1	0.86	1.447	0.88	1.306	1.302	0.609
P36507	Dual specificity mitogen-activated protein kinase kinase 2 OS=Homo sapiens OX=9606 GN=MAP2K2	MAP2K2	44.424	66.587	32.5	11	13	8	1.029	0.988	1.152	1.196	1.228	0.877
P36542	ATP synthase subunit gamma, mitochondrial OS=Homo sapiens OX=9606 GN=ATP5F1C	ATP5F1C	32.996	36.69	23.8	7	33	7	1.164	1.391	0.906	0.792	0.664	0.901
P36543	V-type proton ATPase subunit E 1 OS=Homo sapiens OX=9606 GN=ATP6V1E1	ATP6V1E1	26.145	159.7	49.1	13	22	13	1	0.996	1.071	0.895	1.409	0.858
P36551	Oxygen-dependent coproporphyrinogen-III oxidase, mitochondrial OS=Homo sapiens OX=9606 GN=CPOX	CPOX	50.151	25.979	18.3	6	7	6	0.827	1.37	1.149	0.912	0.963	1.002
P36578	60S ribosomal protein L4 OS=Homo sapiens OX=9606 GN=RPL4	RPL4	47.697	72.833	29.3	15	42	15	0.924	1.084	1.495	0.676	0.908	0.839
P36776	Lon protease homolog, mitochondrial OS=Homo sapiens OX=9606 GN=LONP1	LONP1	106.49	191.83	27.8	20	35	20	1.458	1.121	0.897	1.094	0.699	0.731
P36871	Phosphoglucomutase-1 OS=Homo sapiens OX=9606 GN=PGM1	PGM1	61.448	111.6	47.3	26	44	26	0.744	0.584	1.285	1.506	1.238	1.277
P36873	Serine/threonine-protein phosphatase PP1-gamma catalytic subunit OS=Homo sapiens OX=9606 GN=PPP1CC	PPP1CC	36.983	6.4986	30	8	19	2	1.262	1.092	0.841	1.222	0.995	1.014
P36915	Guanine nucleotide-binding protein-like 1 OS=Homo sapiens OX=9606 GN=GNL1	GNL1	68.66	39.39	12.7	7	8	7	0.82	1.237	0.946	1.178	0.911	1.139
P36954	DNA-directed RNA polymerase II subunit RPB9 OS=Homo sapiens OX=9606 GN=POLR2I	POLR2I	14.523	12.575	40.8	3	3	3	0.99	1.423	0.772	0.896	1.061	1.33
P36955	Pigment epithelium-derived factor OS=Homo sapiens OX=9606 GN=SERPINF1	SERPINF1	46.312	48.292	27.5	13	27	13	0.448	0.501	0.677	1.689	2.216	2.433
P36957	Dihydrolipoyllysine-residue succinyltransferase component of 2-oxoglutarate dehydrogenase complex, mitochondrial OS=Homo sapiens OX=9606 GN=DLST	DLST	48.755	69.756	28.9	11	23	11	1.228	1.199	0.879	0.954	0.98	1.118
P36959	GMP reductase 1 OS=Homo sapiens OX=9606 GN=GMPR	GMPR	37.418	24.65	31.6	8	12	6	1.422	0.948	0.898	1.062	0.697	0.873
P36969	Phospholipid hydroperoxide glutathione peroxidase OS=Homo sapiens OX=9606 GN=GPX4	GPX4	22.174	45.154	39.1	6	9	6	0.861	1.06	0.986	1.143	1.248	1.398
P36980	Complement factor H-related protein 2 OS=Homo sapiens OX=9606 GN=CFHR2	CFHR2	30.65	6.6196	25.9	7	17	3	NA	NA	NA	NA	NA	NA
P37108	Signal recognition particle 14 kDa protein OS=Homo sapiens OX=9606 GN=SRP14	SRP14	14.57	64.596	31.6	6	10	6	1.01	1.483	1.126	0.777	0.559	0.853
P37198	Nuclear pore glycoprotein p62 OS=Homo sapiens OX=9606 GN=NUP62	NUP62	53.254	75.073	15.3	9	12	9	1.02	1.432	0.876	0.99	0.815	0.904
P37235	Hippocalcin-like protein 1 OS=Homo sapiens OX=9606 GN=HPCAL1	HPCAL1	22.313	26.84	32.6	6	8	3	0.813	1.257	0.965	0.954	1.389	1.197
P37268	Squalene synthase OS=Homo sapiens OX=9606 GN=FDFT1	FDFT1	48.115	30.346	21.6	7	11	7	0.884	1.401	0.759	0.676	1.106	1.196
P37802	Transgelin-2 OS=Homo sapiens OX=9606 GN=TAGLN2	TAGLN2	22.391	144.68	75.9	15	57	14	1.115	1.026	1.377	0.619	1.144	0.722
P37837	Transaldolase OS=Homo sapiens OX=9606 GN=TALDO1	TALDO1	37.54	57.338	42.4	16	38	16	1.427	1.045	1.01	0.702	1.012	0.947
P37840	Alpha-synuclein OS=Homo sapiens OX=9606 GN=SNCA	SNCA	14.46	1.3986	12.9	2	2	1	NA	NA	NA	NA	NA	NA
P38117	Electron transfer flavoprotein subunit beta OS=Homo sapiens OX=9606 GN=ETFB	ETFB	27.843	58.203	58	12	22	12	1.444	0.846	0.918	0.921	1.121	1.013
P38159	RNA-binding motif protein, X chromosome OS=Homo sapiens OX=9606 GN=RBMX	RBMX	42.331	18.539	44.5	20	38	5	1.49	1.344	1.1	0.657	0.555	0.414
P38432	Coilin OS=Homo sapiens OX=9606 GN=COIL	COIL	62.608	1.7974	1.6	1	1	1	NA	NA	NA	NA	NA	NA
P38571	Lysosomal acid lipase/cholesteryl ester hydrolase OS=Homo sapiens OX=9606 GN=LIPA	LIPA	45.418	1.318	1.8	1	2	1	0.696	0.45	1.004	1.166	2.034	2.175
P38606	V-type proton ATPase catalytic subunit A OS=Homo sapiens OX=9606 GN=ATP6V1A	ATP6V1A	68.303	157.75	30.8	16	41	16	0.951	1.051	1.061	0.871	1.436	0.808
P38646	Stress-70 protein, mitochondrial OS=Homo sapiens OX=9606 GN=HSPA9	HSPA9	73.68	323.31	47.7	34	107	33	1.42	1.112	1.058	0.769	0.619	0.659
P38919	Eukaryotic initiation factor 4A-III OS=Homo sapiens OX=9606 GN=EIF4A3	EIF4A3	46.871	108.2	35	15	44	13	1.15	1.319	0.923	1.012	0.605	0.753
P39019	40S ribosomal protein S19 OS=Homo sapiens OX=9606 GN=RPS19	RPS19	16.06	40.279	55.2	10	28	10	1.293	1.032	1.29	0.682	0.595	0.698
P39023	60S ribosomal protein L3 OS=Homo sapiens OX=9606 GN=RPL3	RPL3	46.108	114.22	35	17	52	17	0.995	1.017	1.399	0.675	0.968	0.69
P39059	Collagen alpha-1(XV) chain OS=Homo sapiens OX=9606 GN=COL15A1	COL15A1	141.72	11.868	3.8	5	5	5	0.892	0.816	0.418	1.709	1.442	2.399
P39060	Collagen alpha-1(XVIII) chain OS=Homo sapiens OX=9606 GN=COL18A1	COL18A1	178.19	41.591	5.5	11	15	11	0.759	0.95	0.44	1.961	0.648	2.673
P39210	Protein Mpv17 OS=Homo sapiens OX=9606 GN=MPV17	MPV17	19.733	2.1329	8.5	2	3	2	0.851	1.628	0.834	0.793	0.914	1.294
P39656	Dolichyl-diphosphooligosaccharide--protein glycosyltransferase 48 kDa subunit OS=Homo sapiens OX=9606 GN=DDOST	DDOST	50.8	87.436	25.4	10	25	10	0.945	1.231	0.92	1.283	1.205	0.825
P39687	Acidic leucine-rich nuclear phosphoprotein 32 family member A OS=Homo sapiens OX=9606 GN=ANP32A	ANP32A	28.585	42.577	24.5	7	26	6	1.411	1.545	1.001	0.439	0.634	0.501
P39748	Flap endonuclease 1 OS=Homo sapiens OX=9606 GN=FEN1	FEN1	42.592	79.75	33.2	9	15	9	1.303	1.329	1.105	0.639	0.711	0.56
P40121	Macrophage-capping protein OS=Homo sapiens OX=9606 GN=CAPG	CAPG	38.498	117.72	33.6	9	45	9	0.648	0.82	1.47	0.723	1.398	1.133
P40123	Adenylyl cyclase-associated protein 2 OS=Homo sapiens OX=9606 GN=CAP2	CAP2	52.823	34.689	9.4	4	5	3	0.771	0.58	0.881	1.287	0.706	3.233
P40222	Alpha-taxilin OS=Homo sapiens OX=9606 GN=TXLNA	TXLNA	61.89	78.825	32.4	13	18	13	1.147	1.095	1.139	0.858	0.969	0.952
P40227	T-complex protein 1 subunit zeta OS=Homo sapiens OX=9606 GN=CCT6A	CCT6A	58.024	205.84	42.4	21	55	21	1.275	0.883	1.152	0.987	0.855	0.802
P40261	Nicotinamide N-methyltransferase OS=Homo sapiens OX=9606 GN=NNMT	NNMT	29.574	107.39	34.8	9	18	9	0.616	0.479	1.918	0.61	1.225	0.813
P40306	Proteasome subunit beta type-10 OS=Homo sapiens OX=9606 GN=PSMB10	PSMB10	28.936	81.194	31.5	7	10	7	1.298	0.935	1.111	0.547	0.955	0.693
P40425	Pre-B-cell leukemia transcription factor 2 OS=Homo sapiens OX=9606 GN=PBX2	PBX2	45.881	10.711	3.5	1	3	1	1.308	1.522	1.169	0.556	0.46	0.481
P40426	Pre-B-cell leukemia transcription factor 3 OS=Homo sapiens OX=9606 GN=PBX3	PBX3	47.189	3.404	2.5	1	2	1	1.898	1.291	1.101	0.318	0.366	0.254
P40429	60S ribosomal protein L13a OS=Homo sapiens OX=9606 GN=RPL13A	RPL13A	23.577	21.145	31	8	20	8	0.863	1.104	1.536	0.73	0.888	0.731
P40616	ADP-ribosylation factor-like protein 1 OS=Homo sapiens OX=9606 GN=ARL1	ARL1	20.417	61.764	33.7	5	10	5	1.324	0.972	1.107	1.041	0.851	0.761
P40763	Signal transducer and activator of transcription 3 OS=Homo sapiens OX=9606 GN=STAT3	STAT3	88.067	51.041	20.5	16	29	16	0.755	1.15	1.089	1.18	1.155	0.978
P40818	Ubiquitin carboxyl-terminal hydrolase 8 OS=Homo sapiens OX=9606 GN=USP8	USP8	127.52	12.356	6.4	6	6	6	1.067	0.93	1.119	0.879	1.01	0.958
P40855	Peroxisomal biogenesis factor 19 OS=Homo sapiens OX=9606 GN=PEX19	PEX19	32.806	63.268	31.8	7	9	7	0.96	1.123	0.948	0.891	1.002	1.183
P40925	Malate dehydrogenase, cytoplasmic OS=Homo sapiens OX=9606 GN=MDH1	MDH1	36.426	113.98	43.4	16	42	16	1.16	1.24	0.96	0.742	0.998	1.098
P40926	Malate dehydrogenase, mitochondrial OS=Homo sapiens OX=9606 GN=MDH2	MDH2	35.503	193.82	62.1	19	66	19	1.467	1.371	0.964	0.557	0.574	0.47
P40937	Replication factor C subunit 5 OS=Homo sapiens OX=9606 GN=RFC5	RFC5	38.496	52.152	19.1	5	7	5	1.034	1.438	0.96	0.975	0.817	1.017
P40938	Replication factor C subunit 3 OS=Homo sapiens OX=9606 GN=RFC3	RFC3	40.556	36.371	23	7	10	7	1.122	1.359	0.877	1.106	1.053	0.773
P40939	Trifunctional enzyme subunit alpha, mitochondrial OS=Homo sapiens OX=9606 GN=HADHA	HADHA	82.999	248.83	51.4	33	95	33	1.238	1.318	0.94	0.709	0.918	0.817
P41091	Eukaryotic translation initiation factor 2 subunit 3 OS=Homo sapiens OX=9606 GN=EIF2S3	EIF2S3	51.109	41.288	25.2	11	15	11	1.108	1.156	1.188	0.873	1.06	0.747
P41162	ETS translocation variant 3 OS=Homo sapiens OX=9606 GN=ETV3	ETV3	57.001	2.808	3.1	1	1	1	NA	NA	NA	NA	NA	NA
P41208	Centrin-2 OS=Homo sapiens OX=9606 GN=CETN2	CETN2	19.738	28.944	40.7	7	11	7	1.252	1.089	0.833	1.031	1.043	1.099
P41214	Eukaryotic translation initiation factor 2D OS=Homo sapiens OX=9606 GN=EIF2D	EIF2D	64.706	17.128	6.8	3	3	3	0.945	1.397	0.817	1.053	1.129	1.134
P41218	Myeloid cell nuclear differentiation antigen OS=Homo sapiens OX=9606 GN=MNDA	MNDA	45.836	44.513	28.3	10	16	10	0.591	0.783	0.804	1.648	2.472	0.769
P41219	Peripherin OS=Homo sapiens OX=9606 GN=PRPH	PRPH	53.65	3.8949	10.9	6	17	2	0.48	0.667	0.483	0.695	0.916	5.029
P41222	Prostaglandin-H2 D-isomerase OS=Homo sapiens OX=9606 GN=PTGDS	PTGDS	21.029	12.334	11.6	2	2	2	0.5	0.972	0.223	2.27	2.583	1.608
P41223	Protein BUD31 homolog OS=Homo sapiens OX=9606 GN=BUD31	BUD31	17	48.601	34	5	11	5	1.081	1.311	1.187	0.885	0.909	0.577
P41226	Ubiquitin-like modifier-activating enzyme 7 OS=Homo sapiens OX=9606 GN=UBA7	UBA7	111.69	94.434	18.1	13	13	13	1.136	1.2	1.011	0.89	1.335	0.784
P41227	N-alpha-acetyltransferase 10 OS=Homo sapiens OX=9606 GN=NAA10	NAA10	26.458	44.6	29.4	8	9	8	1.384	0.96	1.159	0.685	0.84	0.609
P41229	Lysine-specific demethylase 5C OS=Homo sapiens OX=9606 GN=KDM5C	KDM5C	175.72	3.2109	1.5	2	3	1	NA	NA	NA	NA	NA	NA
P41236	Protein phosphatase inhibitor 2 OS=Homo sapiens OX=9606 GN=PPP1R2	PPP1R2	23.015	16.021	11.7	2	3	2	NA	NA	NA	NA	NA	NA
P41240	Tyrosine-protein kinase CSK OS=Homo sapiens OX=9606 GN=CSK	CSK	50.704	27.493	14.4	5	8	5	1.023	0.864	1.136	1.034	1.547	1.027
P41250	Glycine--tRNA ligase OS=Homo sapiens OX=9606 GN=GARS	GARS	83.165	128.88	24.9	15	29	15	1.14	0.92	1.181	0.845	1.156	0.82
P41252	Isoleucine--tRNA ligase, cytoplasmic OS=Homo sapiens OX=9606 GN=IARS	IARS	144.5	172.36	26.7	29	51	29	1.328	0.966	1.187	0.948	0.862	0.669
P41567	Eukaryotic translation initiation factor 1 OS=Homo sapiens OX=9606 GN=EIF1	EIF1	12.732	65.478	48.7	4	8	4	1.03	1.296	1.019	0.687	0.796	1.378
P41743	Protein kinase C iota type OS=Homo sapiens OX=9606 GN=PRKCI	PRKCI	68.262	112.06	33.4	15	24	15	1.287	1.128	1.417	0.584	0.617	0.459
P42025	Beta-centractin OS=Homo sapiens OX=9606 GN=ACTR1B	ACTR1B	42.293	23.755	11.4	3	7	2	1.157	0.982	1.033	1.229	0.947	1.162
P42126	Enoyl-CoA delta isomerase 1, mitochondrial OS=Homo sapiens OX=9606 GN=ECI1	ECI1	32.816	34.6	13.6	4	8	4	1.783	1.264	1	0.541	0.422	0.523
P42166	Lamina-associated polypeptide 2, isoform alpha OS=Homo sapiens OX=9606 GN=TMPO	TMPO	75.491	38.5	30.1	15	30	7	1.353	1.06	0.944	0.933	0.731	1.061
P42167	Lamina-associated polypeptide 2, isoforms beta/gamma OS=Homo sapiens OX=9606 GN=TMPO	TMPO	50.67	185.18	48	16	40	8	1.351	1.324	0.85	1.029	0.503	0.594
P42224	Signal transducer and activator of transcription 1-alpha/beta OS=Homo sapiens OX=9606 GN=STAT1	STAT1	87.334	213.32	44.9	32	78	32	1.263	0.614	1.341	1.221	1.169	0.592
P42226	Signal transducer and activator of transcription 6 OS=Homo sapiens OX=9606 GN=STAT6	STAT6	94.134	35.807	13.1	10	11	9	0.943	0.989	1.181	1.035	1.024	1.229
P42229	Signal transducer and activator of transcription 5A OS=Homo sapiens OX=9606 GN=STAT5A	STAT5A	90.646	28.41	15	11	12	10	0.891	0.829	0.943	1.407	1.156	1.545
P42285	Exosome RNA helicase MTR4 OS=Homo sapiens OX=9606 GN=MTREX	MTREX	117.8	114.15	22.6	20	26	20	1.118	1.32	1.1	0.809	0.805	0.748
P42330	Aldo-keto reductase family 1 member C3 OS=Homo sapiens OX=9606 GN=AKR1C3	AKR1C3	36.853	9.1789	8.4	2	2	2	0.394	0.452	0.748	2.838	0.571	3.071
P42331	Rho GTPase-activating protein 25 OS=Homo sapiens OX=9606 GN=ARHGAP25	ARHGAP25	73.434	8.466	9.5	6	8	6	NA	NA	NA	NA	NA	NA
P42345	Serine/threonine-protein kinase mTOR OS=Homo sapiens OX=9606 GN=MTOR	MTOR	288.89	81.411	8.1	16	19	16	1.033	1.102	1.027	1.064	1.098	1.126
P42356	Phosphatidylinositol 4-kinase alpha OS=Homo sapiens OX=9606 GN=PI4KA	PI4KA	236.83	13.599	4.1	9	9	9	0.76	0.97	0.955	1.248	1.282	1.571
P42566	Epidermal growth factor receptor substrate 15 OS=Homo sapiens OX=9606 GN=EPS15	EPS15	98.655	126.37	23.1	18	22	18	0.972	0.964	1.175	1.089	1.199	1.047
P42677	40S ribosomal protein S27 OS=Homo sapiens OX=9606 GN=RPS27	RPS27	9.461	10.501	28.6	2	6	2	1.381	0.94	1.17	0.991	0.903	0.625
P42696	RNA-binding protein 34 OS=Homo sapiens OX=9606 GN=RBM34	RBM34	48.564	1.1799	1.6	1	1	1	1.066	0.606	2.124	0.195	0.676	0.812
P42704	Leucine-rich PPR motif-containing protein, mitochondrial OS=Homo sapiens OX=9606 GN=LRPPRC	LRPPRC	157.9	323.31	42.8	53	116	53	1.683	1.064	0.988	0.722	0.524	0.543
P42765	3-ketoacyl-CoA thiolase, mitochondrial OS=Homo sapiens OX=9606 GN=ACAA2	ACAA2	41.924	232.65	45.3	13	32	13	0.659	1.455	1.083	0.969	1.012	0.925
P42766	60S ribosomal protein L35 OS=Homo sapiens OX=9606 GN=RPL35	RPL35	14.551	23.994	26.8	5	11	5	0.547	1.154	1.969	0.701	0.678	0.569
P42768	Wiskott-Aldrich syndrome protein OS=Homo sapiens OX=9606 GN=WAS	WAS	52.912	21.108	9.6	3	3	3	0.886	0.932	1.351	0.911	1.635	0.612
P42771	Cyclin-dependent kinase inhibitor 2A OS=Homo sapiens OX=9606 GN=CDKN2A	CDKN2A	16.532	15.178	26.3	3	3	3	0.352	1.383	1.485	1.009	1.079	0.649
P42785	Lysosomal Pro-X carboxypeptidase OS=Homo sapiens OX=9606 GN=PRCP	PRCP	55.799	22.718	9.3	4	6	4	1.033	0.955	1.007	0.914	1.218	1.259
P42858	Huntingtin OS=Homo sapiens OX=9606 GN=HTT	HTT	347.6	19.886	2.9	7	8	7	1.118	0.892	0.696	1.072	1.328	2.11
P42892	Endothelin-converting enzyme 1 OS=Homo sapiens OX=9606 GN=ECE1	ECE1	87.163	2.7349	1.3	1	2	1	0.917	0.969	1.134	1.129	0.604	1.78
P42898	Methylenetetrahydrofolate reductase OS=Homo sapiens OX=9606 GN=MTHFR	MTHFR	74.596	18.788	5	2	3	2	0.818	0.891	1.292	1.027	1.568	0.922
P43007	Neutral amino acid transporter A OS=Homo sapiens OX=9606 GN=SLC1A4	SLC1A4	55.722	4.6557	2.1	1	1	1	0.72	0.98	1.039	1.254	1.784	1.081
P43034	Platelet-activating factor acetylhydrolase IB subunit alpha OS=Homo sapiens OX=9606 GN=PAFAH1B1	PAFAH1B1	46.637	53.495	38.3	12	22	12	1.084	0.842	1.096	1.141	1.102	1.257
P43121	Cell surface glycoprotein MUC18 OS=Homo sapiens OX=9606 GN=MCAM	MCAM	71.607	154.97	27.6	14	24	14	0.77	0.916	0.704	1.061	0.599	3.23
P43155	Carnitine O-acetyltransferase OS=Homo sapiens OX=9606 GN=CRAT	CRAT	70.857	10.534	7	5	6	5	0.95	1.106	1.562	0.538	0.738	0.887
P43243	Matrin-3 OS=Homo sapiens OX=9606 GN=MATR3	MATR3	94.622	141.96	18.8	16	38	16	1.224	1.287	1.007	0.924	0.646	0.737
P43246	DNA mismatch repair protein Msh2 OS=Homo sapiens OX=9606 GN=MSH2	MSH2	104.74	151.34	28.3	23	36	23	1.376	1.18	0.896	0.882	0.663	0.908
P43251	Biotinidase OS=Homo sapiens OX=9606 GN=BTD	BTD	61.132	1.4964	1.7	1	1	1	NA	NA	NA	NA	NA	NA
P43304	Glycerol-3-phosphate dehydrogenase, mitochondrial OS=Homo sapiens OX=9606 GN=GPD2	GPD2	80.852	138.87	48.8	34	58	34	1.866	1.158	0.701	0.593	0.603	0.544
P43307	Translocon-associated protein subunit alpha OS=Homo sapiens OX=9606 GN=SSR1	SSR1	32.235	151.74	18.2	3	12	3	0.921	1.16	1.114	1.065	1.249	0.723
P43378	Tyrosine-protein phosphatase non-receptor type 9 OS=Homo sapiens OX=9606 GN=PTPN9	PTPN9	68.019	2.4157	2.7	2	2	2	NA	NA	NA	NA	NA	NA
P43405	Tyrosine-protein kinase SYK OS=Homo sapiens OX=9606 GN=SYK	SYK	72.065	124.51	28.5	14	18	14	1.051	0.848	1.458	0.999	1.18	0.597
P43487	Ran-specific GTPase-activating protein OS=Homo sapiens OX=9606 GN=RANBP1	RANBP1	23.31	8.3864	13.4	3	9	3	1.246	1.025	1.116	0.933	1.019	0.78
P43490	Nicotinamide phosphoribosyltransferase OS=Homo sapiens OX=9606 GN=NAMPT	NAMPT	55.52	103.94	32.2	17	34	17	1.354	0.873	1.085	0.759	1.358	0.694
P43652	Afamin OS=Homo sapiens OX=9606 GN=AFM	AFM	69.068	140.31	28.2	16	23	16	0.565	0.572	0.547	1.794	1.974	2.353
P43686	26S proteasome regulatory subunit 6B OS=Homo sapiens OX=9606 GN=PSMC4	PSMC4	47.366	148.24	46.7	20	43	20	1.129	0.917	1.147	1.204	1.06	0.837
P43897	Elongation factor Ts, mitochondrial OS=Homo sapiens OX=9606 GN=TSFM	TSFM	35.39	31.249	16.3	5	9	5	0.908	0.982	1.804	0.685	0.602	0.698
P45877	Peptidyl-prolyl cis-trans isomerase C OS=Homo sapiens OX=9606 GN=PPIC	PPIC	22.763	29.6	29.2	4	5	4	0.705	0.718	1.571	0.958	1.456	0.385
P45880	Voltage-dependent anion-selective channel protein 2 OS=Homo sapiens OX=9606 GN=VDAC2	VDAC2	31.566	233.22	63.9	15	44	15	1.458	1.316	0.724	0.958	0.637	0.7
P45954	Short/branched chain specific acyl-CoA dehydrogenase, mitochondrial OS=Homo sapiens OX=9606 GN=ACADSB	ACADSB	47.485	7.5434	10.2	4	5	4	1.315	0.628	0.794	1.171	0.595	2.448
P45973	Chromobox protein homolog 5 OS=Homo sapiens OX=9606 GN=CBX5	CBX5	22.225	44.641	46.6	9	20	8	1.757	0.82	0.961	0.838	0.558	0.818
P45974	Ubiquitin carboxyl-terminal hydrolase 5 OS=Homo sapiens OX=9606 GN=USP5	USP5	95.785	99.611	30.1	20	37	20	1.134	1.167	0.824	0.996	1.1	1.037
P45984	Mitogen-activated protein kinase 9 OS=Homo sapiens OX=9606 GN=MAPK9	MAPK9	48.139	7.9583	10.1	3	3	2	NA	NA	NA	NA	NA	NA
P46013	Proliferation marker protein Ki-67 OS=Homo sapiens OX=9606 GN=MKI67	MKI67	358.69	109.22	13.4	30	35	30	1.543	1.064	1.075	0.582	0.724	0.578
P46019	Phosphorylase b kinase regulatory subunit alpha, liver isoform OS=Homo sapiens OX=9606 GN=PHKA2	PHKA2	138.41	11.182	2.9	4	4	4	0.918	1.093	1.158	0.896	1.21	1.105
P46020	Phosphorylase b kinase regulatory subunit alpha, skeletal muscle isoform OS=Homo sapiens OX=9606 GN=PHKA1	PHKA1	137.31	2.4045	1.2	1	1	1	0.872	0.836	0.544	2.061	1.07	2.093
P46060	Ran GTPase-activating protein 1 OS=Homo sapiens OX=9606 GN=RANGAP1	RANGAP1	63.541	164.81	37.5	18	30	18	1.375	1.171	0.998	0.738	0.727	0.717
P46063	ATP-dependent DNA helicase Q1 OS=Homo sapiens OX=9606 GN=RECQL	RECQL	73.457	68.971	24.3	14	21	14	0.9	1.314	1.085	1.101	0.91	0.866
P46087	Probable 28S rRNA (cytosine(4447)-C(5))-methyltransferase OS=Homo sapiens OX=9606 GN=NOP2	NOP2	89.301	61.396	13.3	9	11	9	1.378	1.17	0.932	0.842	0.918	0.626
P46093	G-protein coupled receptor 4 OS=Homo sapiens OX=9606 GN=GPR4	GPR4	40.981	1.4309	1.9	1	1	1	0.767	0.572	0.244	2.448	0.412	3.822
P46100	Transcriptional regulator ATRX OS=Homo sapiens OX=9606 GN=ATRX	ATRX	282.58	42.961	3.6	6	6	6	1.184	0.875	0.974	1.275	1.032	1.222
P46108	Adapter molecule crk OS=Homo sapiens OX=9606 GN=CRK	CRK	33.83	55.139	36.2	10	14	10	0.993	1.274	0.947	0.951	1.032	1.203
P46109	Crk-like protein OS=Homo sapiens OX=9606 GN=CRKL	CRKL	33.777	15.256	18.8	4	9	4	0.968	0.933	1.074	1.303	0.976	1.443
P46199	Translation initiation factor IF-2, mitochondrial OS=Homo sapiens OX=9606 GN=MTIF2	MTIF2	81.316	29.768	11.1	6	7	6	1.706	1.189	0.931	0.816	0.709	0.484
P46379	Large proline-rich protein BAG6 OS=Homo sapiens OX=9606 GN=BAG6	BAG6	119.41	21.665	7.7	8	8	8	0.917	1.071	0.965	1.175	0.973	0.998
P46459	Vesicle-fusing ATPase OS=Homo sapiens OX=9606 GN=NSF	NSF	82.593	100.5	27.8	19	33	19	0.802	1.024	1.13	1.206	1.306	1.006
P46527	Cyclin-dependent kinase inhibitor 1B OS=Homo sapiens OX=9606 GN=CDKN1B	CDKN1B	22.073	1.4696	4	1	1	1	0.75	1.745	0.65	1.1	0.887	1.391
P46734	Dual specificity mitogen-activated protein kinase kinase 3 OS=Homo sapiens OX=9606 GN=MAP2K3	MAP2K3	39.318	28.665	30	8	11	4	1.104	1.039	1.159	0.89	0.897	0.527
P46736	Lys-63-specific deubiquitinase BRCC36 OS=Homo sapiens OX=9606 GN=BRCC3	BRCC3	36.072	17.619	9.8	4	4	4	1.134	0.973	0.996	1.177	1.053	1.153
P46776	60S ribosomal protein L27a OS=Homo sapiens OX=9606 GN=RPL27A	RPL27A	16.561	20.088	29.7	5	11	5	1.089	0.945	1.299	0.791	0.913	0.927
P46777	60S ribosomal protein L5 OS=Homo sapiens OX=9606 GN=RPL5	RPL5	34.362	132.41	51.5	16	47	16	0.922	1.055	1.47	0.641	0.879	0.799
P46778	60S ribosomal protein L21 OS=Homo sapiens OX=9606 GN=RPL21	RPL21	18.565	18.504	33.1	8	18	8	0.729	1.073	1.64	0.611	0.863	0.781
P46779	60S ribosomal protein L28 OS=Homo sapiens OX=9606 GN=RPL28	RPL28	15.747	25.668	46	9	26	9	0.761	1.043	1.659	0.838	0.785	0.771
P46781	40S ribosomal protein S9 OS=Homo sapiens OX=9606 GN=RPS9	RPS9	22.591	13.219	37.6	10	17	10	0.934	1.08	1.259	0.799	0.935	0.992
P46782	40S ribosomal protein S5 OS=Homo sapiens OX=9606 GN=RPS5	RPS5	22.876	95.601	38.7	10	24	10	1.312	0.931	1.268	1.028	0.747	0.703
P46783	40S ribosomal protein S10 OS=Homo sapiens OX=9606 GN=RPS10	RPS10	18.898	57.045	53.3	12	31	11	1.458	0.895	1.119	0.899	0.637	0.528
P46821	Microtubule-associated protein 1B OS=Homo sapiens OX=9606 GN=MAP1B	MAP1B	270.63	134.07	10.9	22	24	21	0.916	0.907	0.888	1.002	0.797	2.862
P46926	Glucosamine-6-phosphate isomerase 1 OS=Homo sapiens OX=9606 GN=GNPDA1	GNPDA1	32.668	58.207	35.3	8	18	7	1.084	0.739	1.161	1.098	1.247	1.173
P46934	E3 ubiquitin-protein ligase NEDD4 OS=Homo sapiens OX=9606 GN=NEDD4	NEDD4	149.11	6.7867	3.8	3	3	1	NA	NA	NA	NA	NA	NA
P46937	Transcriptional coactivator YAP1 OS=Homo sapiens OX=9606 GN=YAP1	YAP1	54.461	96.723	26.2	8	12	8	1.283	1.051	0.97	1.21	0.878	0.99
P46939	Utrophin OS=Homo sapiens OX=9606 GN=UTRN	UTRN	394.46	323.31	21.3	57	79	57	0.807	1.019	0.889	1.304	0.853	1.996
P46940	Ras GTPase-activating-like protein IQGAP1 OS=Homo sapiens OX=9606 GN=IQGAP1	IQGAP1	189.25	323.31	48.8	71	190	69	0.871	1.067	1.251	0.891	1.153	0.942
P46976	Glycogenin-1 OS=Homo sapiens OX=9606 GN=GYG1	GYG1	39.383	16.465	12.3	4	4	4	0.939	0.854	1.194	1.098	0.994	1.428
P46977	Dolichyl-diphosphooligosaccharide--protein glycosyltransferase subunit STT3A OS=Homo sapiens OX=9606 GN=STT3A	STT3A	80.529	142.71	18.3	15	32	14	0.961	1.206	1.037	1.051	1.127	0.856
P47712	Cytosolic phospholipase A2 OS=Homo sapiens OX=9606 GN=PLA2G4A	PLA2G4A	85.238	5.3868	6.4	5	6	5	1.41	0.931	0.812	1.047	0.96	1.337
P47736	Rap1 GTPase-activating protein 1 OS=Homo sapiens OX=9606 GN=RAP1GAP	RAP1GAP	73.361	1.9057	2.6	1	1	1	NA	NA	NA	NA	NA	NA
P47755	F-actin-capping protein subunit alpha-2 OS=Homo sapiens OX=9606 GN=CAPZA2	CAPZA2	32.949	164.31	54.2	10	33	8	0.944	0.913	1.244	1.065	1.126	1.007
P47756	F-actin-capping protein subunit beta OS=Homo sapiens OX=9606 GN=CAPZB	CAPZB	31.35	77.842	49.5	16	41	16	0.988	0.946	1.153	0.999	1.153	1.019
P47813	Eukaryotic translation initiation factor 1A, X-chromosomal OS=Homo sapiens OX=9606 GN=EIF1AX	EIF1AX	16.46	25.512	38.2	6	11	6	1.325	0.902	1.307	0.812	0.906	0.639
P47895	Aldehyde dehydrogenase family 1 member A3 OS=Homo sapiens OX=9606 GN=ALDH1A3	ALDH1A3	56.108	13.694	14.5	7	12	6	0.874	0.84	1.265	0.913	1.898	0.832
P47897	Glutamine--tRNA ligase OS=Homo sapiens OX=9606 GN=QARS	QARS	87.798	189.67	30.6	22	39	21	1.081	1.053	1.028	0.8	1.026	0.807
P47914	60S ribosomal protein L29 OS=Homo sapiens OX=9606 GN=RPL29	RPL29	17.752	6.4137	9.4	1	2	1	0.963	1.215	1.544	0.554	0.918	0.492
P47929	Galectin-7 OS=Homo sapiens OX=9606 GN=LGALS7	LGALS7	15.075	1.9401	11.8	1	1	1	NA	NA	NA	NA	NA	NA
P47974	mRNA decay activator protein ZFP36L2 OS=Homo sapiens OX=9606 GN=ZFP36L2	ZFP36L2	51.062	6.9513	6.7	3	3	3	1.163	1.007	1.115	0.813	0.91	1.08
P47985	Cytochrome b-c1 complex subunit Rieske, mitochondrial OS=Homo sapiens OX=9606 GN=UQCRFS1	UQCRFS1	29.668	55.227	35	10	18	10	1.034	1.162	0.899	0.965	1.188	0.914
P48047	ATP synthase subunit O, mitochondrial OS=Homo sapiens OX=9606 GN=ATP5O	ATP5O	23.277	73.385	37.1	7	22	7	1.297	1.293	0.91	0.887	0.768	0.847
P48059	LIM and senescent cell antigen-like-containing domain protein 1 OS=Homo sapiens OX=9606 GN=LIMS1	LIMS1	37.251	38.082	30.8	10	12	10	0.976	1.03	0.806	1.152	0.856	2.265
P48147	Prolyl endopeptidase OS=Homo sapiens OX=9606 GN=PREP	PREP	80.699	66.312	23.5	12	15	12	0.97	1.019	1.154	1.131	1.303	0.866
P48163	NADP-dependent malic enzyme OS=Homo sapiens OX=9606 GN=ME1	ME1	64.149	22.152	9.4	5	7	5	0.403	0.533	1.274	1.658	1.531	1.663
P48380	Transcription factor RFX3 OS=Homo sapiens OX=9606 GN=RFX3	RFX3	83.529	16.959	3.1	1	2	1	NA	NA	NA	NA	NA	NA
P48382	DNA-binding protein RFX5 OS=Homo sapiens OX=9606 GN=RFX5	RFX5	65.322	27.472	8.4	4	6	4	1.137	1.257	1.124	0.765	0.817	1.133
P48426	Phosphatidylinositol 5-phosphate 4-kinase type-2 alpha OS=Homo sapiens OX=9606 GN=PIP4K2A	PIP4K2A	46.224	25.241	13.3	5	7	3	0.816	1.042	1.076	0.8	1.656	1.278
P48444	Coatomer subunit delta OS=Homo sapiens OX=9606 GN=ARCN1	ARCN1	57.21	55.65	31.1	17	29	17	1.07	1.034	1.153	1.095	1.084	0.736
P48449	Lanosterol synthase OS=Homo sapiens OX=9606 GN=LSS	LSS	83.308	30.07	17.5	10	12	10	1.058	0.846	0.801	1.304	1.22	1.392
P48506	Glutamate--cysteine ligase catalytic subunit OS=Homo sapiens OX=9606 GN=GCLC	GCLC	72.765	53.669	17.7	8	11	7	1.115	0.942	1.314	0.682	0.776	0.961
P48507	Glutamate--cysteine ligase regulatory subunit OS=Homo sapiens OX=9606 GN=GCLM	GCLM	30.727	58.062	24.5	5	6	5	0.679	0.956	1.394	1.138	1.403	0.891
P48509	CD151 antigen OS=Homo sapiens OX=9606 GN=CD151	CD151	28.295	3.8133	10.7	3	4	3	1.476	1.034	0.674	0.719	0.597	2.027
P48556	26S proteasome non-ATPase regulatory subunit 8 OS=Homo sapiens OX=9606 GN=PSMD8	PSMD8	39.611	8.8747	8.9	4	4	4	1.092	1.025	0.99	1.183	1.237	0.953
P48634	Protein PRRC2A OS=Homo sapiens OX=9606 GN=PRRC2A	PRRC2A	228.86	46.235	4.9	7	7	7	0.986	1.211	0.911	1.466	1.068	0.833
P48637	Glutathione synthetase OS=Homo sapiens OX=9606 GN=GSS	GSS	52.384	7.2367	7	3	4	3	0.889	1.357	0.642	2.091	0.926	1.005
P48643	T-complex protein 1 subunit epsilon OS=Homo sapiens OX=9606 GN=CCT5	CCT5	59.67	194.28	51.4	26	57	26	1.3	0.837	1.2	0.965	0.888	0.867
P48651	Phosphatidylserine synthase 1 OS=Homo sapiens OX=9606 GN=PTDSS1	PTDSS1	55.527	3.3554	3.8	2	2	2	1.7	0.986	1.207	0.736	0.506	0.466
P48681	Nestin OS=Homo sapiens OX=9606 GN=NES	NES	177.44	170.12	21.8	27	36	27	1.094	1.179	0.905	0.774	0.701	1.745
P48729	Casein kinase I isoform alpha OS=Homo sapiens OX=9606 GN=CSNK1A1	CSNK1A1	38.914	7.3878	14.2	5	6	5	1.122	1.282	1.023	0.945	0.851	0.751
P48735	Isocitrate dehydrogenase [NADP], mitochondrial OS=Homo sapiens OX=9606 GN=IDH2	IDH2	50.909	182.87	40.7	19	65	18	1.333	1.336	1.138	0.643	0.545	0.452
P48739	Phosphatidylinositol transfer protein beta isoform OS=Homo sapiens OX=9606 GN=PITPNB	PITPNB	31.54	39.689	43.9	13	20	12	1.092	1.105	1.187	0.835	0.975	0.926
P48960	CD97 antigen OS=Homo sapiens OX=9606 GN=CD97	CD97	91.868	44.602	8.7	5	10	5	0.843	0.923	1.18	0.955	1.378	1.273
P49005	DNA polymerase delta subunit 2 OS=Homo sapiens OX=9606 GN=POLD2	POLD2	51.289	3.3815	7.9	2	2	2	1.567	1.037	0.853	1.072	0.723	0.903
P49006	MARCKS-related protein OS=Homo sapiens OX=9606 GN=MARCKSL1	MARCKSL1	19.529	42.605	24.6	4	10	3	1.279	0.978	0.971	1.385	0.47	1.147
P49023	Paxillin OS=Homo sapiens OX=9606 GN=PXN	PXN	64.505	43.071	15.4	7	9	7	1.447	0.812	1.072	1.101	0.921	1.124
P49116	Nuclear receptor subfamily 2 group C member 2 OS=Homo sapiens OX=9606 GN=NR2C2	NR2C2	65.414	16.329	9.1	4	4	4	1.01	1.547	0.928	0.751	0.934	0.936
P49137	MAP kinase-activated protein kinase 2 OS=Homo sapiens OX=9606 GN=MAPKAPK2	MAPKAPK2	45.567	18.834	14	5	5	3	NA	NA	NA	NA	NA	NA
P49184	Deoxyribonuclease-1-like 1 OS=Homo sapiens OX=9606 GN=DNASE1L1	DNASE1L1	33.892	2.623	6	1	1	1	NA	NA	NA	NA	NA	NA
P49189	4-trimethylaminobutyraldehyde dehydrogenase OS=Homo sapiens OX=9606 GN=ALDH9A1	ALDH9A1	53.801	85.674	36.4	17	38	17	0.933	1.081	1.029	1.24	0.977	1.135
P49207	60S ribosomal protein L34 OS=Homo sapiens OX=9606 GN=RPL34	RPL34	13.293	9.219	29.9	4	10	4	0.64	1.097	1.766	0.825	0.83	0.797
P49247	Ribose-5-phosphate isomerase OS=Homo sapiens OX=9606 GN=RPIA	RPIA	33.269	2.8235	5.1	2	3	2	1.516	0.845	0.704	1.367	1.025	1.15
P49257	Protein ERGIC-53 OS=Homo sapiens OX=9606 GN=LMAN1	LMAN1	57.548	126.65	26.7	18	31	18	0.827	1.164	1.072	1.317	1.307	0.778
P49321	Nuclear autoantigenic sperm protein OS=Homo sapiens OX=9606 GN=NASP	NASP	85.237	263.27	39.5	24	45	24	1.488	1.037	1.203	0.518	0.613	0.496
P49327	Fatty acid synthase OS=Homo sapiens OX=9606 GN=FASN	FASN	273.42	323.31	28	55	91	55	1.735	0.961	0.807	0.904	0.807	0.68
P49354	Protein farnesyltransferase/geranylgeranyltransferase type-1 subunit alpha OS=Homo sapiens OX=9606 GN=FNTA	FNTA	44.408	41.201	22.2	6	17	6	1.349	0.972	1.055	0.874	0.929	0.75
P49366	Deoxyhypusine synthase OS=Homo sapiens OX=9606 GN=DHPS	DHPS	40.97	5.1819	6.8	2	4	2	1.284	1.074	1.169	0.585	0.992	0.555
P49368	T-complex protein 1 subunit gamma OS=Homo sapiens OX=9606 GN=CCT3	CCT3	60.533	209.26	49.9	23	48	23	1.228	0.897	1.202	0.944	0.833	0.877
P49406	39S ribosomal protein L19, mitochondrial OS=Homo sapiens OX=9606 GN=MRPL19	MRPL19	33.535	9.3655	13.7	4	4	4	1.156	1.121	1.083	0.933	0.798	0.701
P49407	Beta-arrestin-1 OS=Homo sapiens OX=9606 GN=ARRB1	ARRB1	47.065	105	24.9	7	14	7	0.757	0.702	1.457	1.035	1.117	1.438
P49411	Elongation factor Tu, mitochondrial OS=Homo sapiens OX=9606 GN=TUFM	TUFM	49.541	305.88	53.5	22	59	22	1.432	1.321	0.95	0.762	0.587	0.663
P49419	Alpha-aminoadipic semialdehyde dehydrogenase OS=Homo sapiens OX=9606 GN=ALDH7A1	ALDH7A1	58.486	142.78	37.8	17	36	17	1.284	1.259	0.976	0.906	0.604	0.807
P49427	Ubiquitin-conjugating enzyme E2 R1 OS=Homo sapiens OX=9606 GN=CDC34	CDC34	26.736	1.6689	4.7	1	1	1	NA	NA	NA	NA	NA	NA
P49441	Inositol polyphosphate 1-phosphatase OS=Homo sapiens OX=9606 GN=INPP1	INPP1	43.998	37.56	16	5	6	5	0.728	1.018	1.208	0.894	1.249	1.349
P49454	Centromere protein F OS=Homo sapiens OX=9606 GN=CENPF	CENPF	367.76	18.812	2.6	7	7	6	1.137	1.345	1.146	0.771	0.718	0.772
P49458	Signal recognition particle 9 kDa protein OS=Homo sapiens OX=9606 GN=SRP9	SRP9	10.112	13.175	62.8	6	19	6	1.273	1.344	0.985	0.835	0.786	0.627
P49585	Choline-phosphate cytidylyltransferase A OS=Homo sapiens OX=9606 GN=PCYT1A	PCYT1A	41.731	63.59	42.2	14	26	14	0.827	1.327	1.333	0.875	0.743	0.856
P49588	Alanine--tRNA ligase, cytoplasmic OS=Homo sapiens OX=9606 GN=AARS	AARS	106.81	236.18	41.3	33	52	33	0.844	0.823	1.354	1.048	1.086	0.979
P49589	Cysteine--tRNA ligase, cytoplasmic OS=Homo sapiens OX=9606 GN=CARS	CARS	85.472	42.436	25.9	18	24	17	1.124	0.985	1.034	0.956	1.186	0.968
P49590	Probable histidine--tRNA ligase, mitochondrial OS=Homo sapiens OX=9606 GN=HARS2	HARS2	56.888	5.6728	13.4	7	8	3	1.455	1.231	1.015	0.905	0.6	0.642
P49591	Serine--tRNA ligase, cytoplasmic OS=Homo sapiens OX=9606 GN=SARS	SARS	58.777	137.24	36	17	34	17	1.057	1.088	1.142	0.964	0.939	0.83
P49593	Protein phosphatase 1F OS=Homo sapiens OX=9606 GN=PPM1F	PPM1F	49.83	7.3407	10.8	3	4	3	0.68	0.77	0.961	1.398	1.554	1.867
P49641	Alpha-mannosidase 2x OS=Homo sapiens OX=9606 GN=MAN2A2	MAN2A2	130.54	1.1974	2.1	3	3	1	NA	NA	NA	NA	NA	NA
P49642	DNA primase small subunit OS=Homo sapiens OX=9606 GN=PRIM1	PRIM1	49.901	2.5197	3.8	1	1	1	NA	NA	NA	NA	NA	NA
P49662	Caspase-4 OS=Homo sapiens OX=9606 GN=CASP4	CASP4	43.262	20.361	9.5	3	3	3	0.815	1.108	0.98	1.107	1.959	0.738
P49674	Casein kinase I isoform epsilon OS=Homo sapiens OX=9606 GN=CSNK1E	CSNK1E	47.315	2.1133	5.5	2	3	2	1.172	1.038	0.944	0.979	1.189	1.136
P49711	Transcriptional repressor CTCF OS=Homo sapiens OX=9606 GN=CTCF	CTCF	82.785	20.767	9.5	3	5	3	1.228	0.766	1.254	1.076	0.856	1.085
P49720	Proteasome subunit beta type-3 OS=Homo sapiens OX=9606 GN=PSMB3	PSMB3	22.949	23.215	20.5	6	8	6	1.371	1.014	1.145	0.872	0.964	0.814
[truncated: 4,353 more rows]
