# Supplementary material for: High Serpin Family A Member 10 Expression Confers Platinum Sensitivity and Is Associated With Survival Benefit in High-Grade Serous Ovarian Cancer: Based on Quantitative Proteomic Analysis
Source: Front Oncol. 2021 Nov 23;11:761960. doi: 10.3389/fonc.2021.761960 (PMC8649623; doi:10.3389/fonc.2021.761960)
Supplement: Supplementary file 5 [file Table_4.xlsx]

## Sheet: Table S4
Table S4. Data of survival analysis for SERPINA10 expression in ovarian cancer from The Cancer Genome Atlas (TCGA) dataset. High exp., high expression; Low exp., low expression.
TCGA Sample ID	Overall survival (OS)		Progression-free survival (PFS)		SERPINA10 expression status
	Time, years	Staus	Time, years	Staus
TCGA-04-1331-01	3.66027	1	1.25753	1	High exp
TCGA-04-1332-01	3.41644	1	1.07671	1	High exp
TCGA-04-1338-01	3.88493	0	1.0411	1	Low exp
TCGA-04-1341-01	0.090411	0	0.090411	0	Low exp
TCGA-04-1343-01	0.989041	1	0.989041	1	High exp
TCGA-04-1347-01	5.25753	0	5.25753	0	Low exp
TCGA-04-1350-01	5.33151	1	0.30411	1	Low exp
TCGA-04-1356-01	4.10685	1	0.427397	1	High exp
TCGA-04-1361-01	2.70959	0	2.53973	1	High exp
TCGA-04-1362-01	3.69315	1	0.610959	1	High exp
TCGA-04-1364-01	2.80548	1	0.789041	1	High exp
TCGA-04-1365-01	6.38082	0	3.63836	1	High exp
TCGA-04-1514-01	4.71233	1	3.34521	1	High exp
TCGA-04-1519-01	0.0657534	0	0.0657534	0	High exp
TCGA-04-1530-01	9.92329	1	0.958904	1	High exp
TCGA-04-1536-01	2.42466	1	1.36438	1	Low exp
TCGA-04-1542-01	7.01644	1	2.79452	1	Low exp
TCGA-04-1648-01	2.3863	1	1.12877	1	High exp
TCGA-04-1651-01	3.01918	1	2.71233	1	Low exp
TCGA-04-1655-01	3.78082	1	2.24384	1	High exp
TCGA-09-0364-01	2.43014	1	1.08219	1	High exp
TCGA-09-0366-01	4.8137	1	0.520548	1	Low exp
TCGA-09-0367-01	1.49863	1	1.49863	1	Low exp
TCGA-09-0369-01	2.96438	1	0.750685	1	Low exp
TCGA-09-1659-01	0.832877	1	0.832877	1	Low exp
TCGA-09-1661-01	3.20274	1	3.20274	1	High exp
TCGA-09-1662-01	7.44384	1	2.86575	1	Low exp
TCGA-09-1665-01	3.46849	1	1.28219	1	Low exp
TCGA-09-1666-01	4.8	0	1.31507	1	Low exp
TCGA-09-1667-01	5.15616	0	1.26027	1	Low exp
TCGA-09-1668-01	4.6137	0	4.6137	0	High exp
TCGA-09-1669-01	2.54247	0	2.54247	0	Low exp
TCGA-09-1670-01	1.49863	0	1.49863	1	High exp
TCGA-09-1673-01	0.252055	0	0.252055	0	Low exp
TCGA-09-2044-01	0.509589	0	0.509589	0	Low exp
TCGA-09-2045-01	2.92877	1	1.72877	1	High exp
TCGA-09-2048-01	0.378082	1	0.378082	1	Low exp
TCGA-09-2051-01	5.25753	0	1.59726	1	Low exp
TCGA-09-2053-01	3.31233	0	3.31233	0	High exp
TCGA-09-2054-01	1.74521	1	1.74521	1	Low exp
TCGA-09-2056-01	1.03836	0	1.03836	0	Low exp
TCGA-10-0927-01	6.82192	1	2.74247	1	Low exp
TCGA-10-0928-01	1.54247	1	1.54247	1	Low exp
TCGA-10-0931-01	2.73973	1	0.821918	1	Low exp
TCGA-10-0933-01	1.22192	1	0.975342	1	Low exp
TCGA-10-0936-01	3.07671	1	3.07671	1	Low exp
TCGA-10-0937-01	1.66575	1	0.643836	1	Low exp
TCGA-10-0938-01	1.74247	1	0.991781	1	Low exp
TCGA-13-0714-01	0.517808	1	0.30137	1	Low exp
TCGA-13-0720-01	3.71233	1	0.8	1	Low exp
TCGA-13-0724-01	0.227397	1	0.227397	1	Low exp
TCGA-13-0725-01	1.03288	1	0.520548	1	High exp
TCGA-13-0726-01	2.6	1	1.07397	1	Low exp
TCGA-13-0727-01	1.26575	1	0.693151	1	High exp
TCGA-13-0730-01	1.48493	1	1.48493	0	Low exp
TCGA-13-0762-01	9.31507	0	2.74795	1	Low exp
TCGA-13-0765-01	3.80548	1	1.83014	1	Low exp
TCGA-13-0766-01	4.72603	1	1.72055	1	Low exp
TCGA-13-0768-01	4.88767	1	1.09041	1	Low exp
TCGA-13-0795-01	1.69589	1	0.890411	1	Low exp
TCGA-13-0797-01	5.81096	0	1.43836	1	High exp
TCGA-13-0800-01	7.29041	0	3.82466	1	High exp
TCGA-13-0804-01	2.93973	1	0.90137	1	Low exp
TCGA-13-0883-01	5.74521	1	2.24384	1	High exp
TCGA-13-0884-01	8.93151	1	3.4274	1	Low exp
TCGA-13-0885-01	9.28219	0	9.28219	0	High exp
TCGA-13-0886-01	12.7808	0	12.7808	0	High exp
TCGA-13-0887-01	5.55616	1	1.40822	1	Low exp
TCGA-13-0888-01	7.70137	1	7.70137	0	High exp
TCGA-13-0891-01	8.56986	1	2.08767	1	High exp
TCGA-13-0893-01	3.6137	1	1.26301	1	Low exp
TCGA-13-0897-01	5.97808	1	1.51781	1	Low exp
TCGA-13-0900-01	11.1699	0	11.1699	0	Low exp
TCGA-13-0901-01	1.6137	0	1.06849	1	Low exp
TCGA-13-0905-01	10.263	0	4.20548	1	High exp
TCGA-13-0906-01	9.91507	0	9.91507	0	High exp
TCGA-13-0908-01	5.04932	1	1.51233	1	High exp
TCGA-13-0911-01	3.71233	1	0.764384	1	Low exp
TCGA-13-0916-01	4.89041	0	4.89041	0	High exp
TCGA-13-0920-01	4.06575	1	0.813699	1	High exp
TCGA-13-0923-01	6.97808	0	4.70959	1	Low exp
TCGA-13-0924-01	7.16164	0	2.63562	1	High exp
TCGA-13-1403-01	6.42466	1	1.14521	1	Low exp
TCGA-13-1404-01	6.76438	0	4.33151	1	High exp
TCGA-13-1405-01	2.37808	1	0.624658	1	High exp
TCGA-13-1407-01	6.94247	0	3.65205	1	High exp
TCGA-13-1408-01	4.60274	1	2.09589	1	High exp
TCGA-13-1409-01	4.7726	1	1.89041	1	High exp
TCGA-13-1410-01	6.75068	0	0.873973	1	Low exp
TCGA-13-1411-01	1.45479	1	0.652055	1	Low exp
TCGA-13-1477-01	4.55342	1	0.643836	1	Low exp
TCGA-13-1483-01	2.45205	1	0.813699	1	Low exp
TCGA-13-1485-01	1.72329	1	0.465753	1	Low exp
TCGA-13-1487-01	1.86575	1	1.12877	1	High exp
TCGA-13-1488-01	5.90137	1	0.961644	1	High exp
TCGA-13-1489-01	6.99452	1	2.20822	1	High exp
TCGA-13-1492-01	10.463	1	10.463	0	Low exp
TCGA-13-1495-01	7.53151	1	2.67671	1	High exp
TCGA-13-1496-01	0.353425	1	0.353425	0	Low exp
TCGA-13-1497-01	10.6055	0	2.2274	1	High exp
TCGA-13-1498-01	5.51233	1	1.46301	1	Low exp
TCGA-13-1499-01	9.58904	0	1.59726	1	Low exp
TCGA-13-1501-01	3.6	1	1.07397	1	Low exp
TCGA-13-1505-01	5.47397	0	4.27671	1	High exp
TCGA-13-1506-01	2.84658	1	1.82466	1	Low exp
TCGA-13-1507-01	5.46027	1	0.887671	1	Low exp
TCGA-13-1509-01	6.67945	0	1.58356	1	High exp
TCGA-13-1510-01	3.72329	1	3.25753	1	High exp
TCGA-13-1511-01	4.52055	1	1.25753	1	Low exp
TCGA-13-1512-01	1.21096	0	1.16986	1	Low exp
TCGA-13-2060-01	6.49041	0	4.0411	1	Low exp
TCGA-13-A5FT-01	5.87123	0	5.87123	0	High exp
TCGA-20-0987-01	1.92055	1	1.21096	1	Low exp
TCGA-20-0991-01	2.18356	0	2.18356	0	High exp
TCGA-20-1682-01	2.29315	0	2.29315	0	High exp
TCGA-20-1683-01	2.11507	0	1.69315	1	High exp
TCGA-20-1686-01	0.243836	0	0.243836	0	Low exp
TCGA-20-1687-01	0.221918	0	0.221918	0	Low exp
TCGA-23-1021-01	3.96164	1	3.96164	1	Low exp
TCGA-23-1022-01	4.13973	1	1.23288	1	Low exp
TCGA-23-1023-01	3.37808	0	1.34247	1	Low exp
TCGA-23-1024-01	1.28219	0	1.28219	0	High exp
TCGA-23-1026-01	2.23562	0	2.18356	1	Low exp
TCGA-23-1027-01	2.67397	1	0.312329	1	Low exp
TCGA-23-1028-01	4.11781	0	0.364384	1	Low exp
TCGA-23-1029-01	0.734247	0	0.734247	0	High exp
TCGA-23-1030-01	2.4274	0	1.49041	1	Low exp
TCGA-23-1107-01	0.0246575	1	0.0246575	1	High exp
TCGA-23-1109-01	4.27945	1	2.70411	1	High exp
TCGA-23-1110-01	4.54247	0	0.893151	1	Low exp
TCGA-23-1111-01	0.268493	0	0.268493	0	Low exp
TCGA-23-1113-01	2.6	1	2.6	1	Low exp
TCGA-23-1114-01	5.72329	1	1.73699	1	High exp
TCGA-23-1116-01	1.62192	1	0.783562	1	Low exp
TCGA-23-1118-01	7.16712	0	7.16712	0	High exp
TCGA-23-1119-01	10.8301	0	9.25479	1	High exp
TCGA-23-1120-01	0.356164	0	0.356164	0	Low exp
TCGA-23-1122-01	3.25753	1	1.22466	1	High exp
TCGA-23-1123-01	2.78904	1	2.78904	1	Low exp
TCGA-23-1809-01	0.0438356	0	0.0438356	0	Low exp
TCGA-23-2077-01	9.65753	0	3.37534	1	Low exp
TCGA-23-2078-01	7.29041	0	7.29041	0	High exp
TCGA-23-2084-01	4.15342	1	1.69589	1	High exp
TCGA-24-0966-01	0.635616	0	0.635616	0	Low exp
TCGA-24-0970-01	0.969863	1	0.767123	1	Low exp
TCGA-24-0979-01	3.46301	1	1.1726	1	High exp
TCGA-24-0982-01	1.86027	1	0.419178	1	High exp
TCGA-24-1103-01	4.50959	1	1.85753	1	High exp
TCGA-24-1104-01	5.29589	1	2.6274	1	High exp
TCGA-24-1105-01	3.95068	1	1.28767	1	Low exp
TCGA-24-1413-01	0.526027	0	0.526027	0	High exp
TCGA-24-1416-01	0.531507	0	0.531507	0	High exp
TCGA-24-1417-01	0.652055	0	0.652055	0	Low exp
TCGA-24-1418-01	0.665753	0	0.665753	0	High exp
TCGA-24-1419-01	0.654795	0	0.654795	0	Low exp
TCGA-24-1422-01	0.0630137	1	0.0630137	0	High exp
TCGA-24-1423-01	0.520548	0	0.520548	0	High exp
TCGA-24-1424-01	0.50137	0	0.50137	0	Low exp
TCGA-24-1425-01	0.49589	0	0.49589	0	High exp
TCGA-24-1426-01	0.446575	0	0.446575	0	High exp
TCGA-24-1427-01	0.40274	0	0.40274	0	Low exp
TCGA-24-1428-01	1.44932	0	1.2274	1	High exp
TCGA-24-1430-01	2.36438	1	1.23014	1	High exp
TCGA-24-1431-01	1.55342	1	0.545205	1	Low exp
TCGA-24-1434-01	1.55616	1	0.923288	1	Low exp
TCGA-24-1435-01	3.6274	1	1.38356	1	High exp
TCGA-24-1464-01	1.03836	1	0.884932	1	Low exp
TCGA-24-1467-01	8.83288	1	3.43288	1	High exp
TCGA-24-1469-01	0.758904	0	0.758904	0	Low exp
TCGA-24-1470-01	0.287671	0	0.287671	0	High exp
TCGA-24-1471-01	0.0986301	0	0.0986301	0	Low exp
TCGA-24-1474-01	1.85205	1	0.909589	1	Low exp
TCGA-24-1544-01	2.24658	1	1.76164	1	Low exp
TCGA-24-1546-01	5.35616	1	5.35616	0	High exp
TCGA-24-1549-01	4.71507	1	2.85479	1	Low exp
TCGA-24-1550-01	3.42192	1	2.44384	1	High exp
TCGA-24-1551-01	4.32603	1	2.09315	1	Low exp
TCGA-24-1552-01	3.44932	1	1.10411	1	High exp
TCGA-24-1553-01	4.8411	1	1.51507	1	Low exp
TCGA-24-1557-01	3.32329	1	1.22466	1	High exp
TCGA-24-1558-01	1.6274	1	0.747945	1	Low exp
TCGA-24-1560-01	3.67397	1	0.391781	1	Low exp
TCGA-24-1562-01	3.79178	1	0.627397	1	Low exp
TCGA-24-1563-01	3.97534	1	1.08493	1	High exp
TCGA-24-1565-01	0.854795	1	0.39726	1	High exp
TCGA-24-1567-01	1.43562	1	0.873973	1	Low exp
TCGA-24-1603-01	7.51233	1	2.71781	1	High exp
TCGA-24-1604-01	7.36438	1	7.36438	1	Low exp
TCGA-24-1616-01	3.1863	1	1.10959	1	Low exp
TCGA-24-1842-01	0.693151	0	0.693151	0	High exp
TCGA-24-1843-01	0.290411	0	0.290411	0	High exp
TCGA-24-1844-01	0.309589	0	0.309589	0	High exp
TCGA-24-1845-01	0.317808	0	0.317808	0	Low exp
TCGA-24-1846-01	0.364384	0	0.364384	0	High exp
TCGA-24-1847-01	0.939726	0	0.939726	0	High exp
TCGA-24-1850-01	0.460274	0	0.460274	0	Low exp
TCGA-24-1923-01	1.89041	1	0.939726	1	High exp
TCGA-24-1924-01	2.51781	1	0.876712	1	High exp
TCGA-24-1928-01	0.920548	1	0.191781	1	Low exp
TCGA-24-1930-01	6.7589	1	1.49041	1	Low exp
TCGA-24-2020-01	12.6685	1	1.98082	1	High exp
TCGA-24-2023-01	3.73699	1	2.92877	1	Low exp
TCGA-24-2024-01	4.84658	1	1.15342	1	High exp
TCGA-24-2026-01	2.90137	1	2.90137	0	Low exp
TCGA-24-2027-01	9.14247	1	1.69041	1	High exp
TCGA-24-2033-01	1.53973	1	0.961644	1	High exp
TCGA-24-2035-01	2.34795	1	0.786301	1	Low exp
TCGA-24-2036-01	5.33425	1	2.50411	1	High exp
TCGA-24-2038-01	3.70959	1	3.20274	1	High exp
TCGA-24-2254-01	4.75616	1	1.66027	1	High exp
TCGA-24-2261-01	0.0657534	1	0.0657534	1	High exp
TCGA-24-2262-01	0.030137	1	0.030137	1	High exp
TCGA-24-2267-01	3.96164	1	1.40274	1	High exp
TCGA-24-2271-01	2.63562	1	2.26575	1	High exp
TCGA-24-2280-01	5.87123	0	1.46575	1	High exp
TCGA-24-2281-01	3.71781	0	3.71781	0	High exp
TCGA-24-2288-01	0.0684932	1	0.0684932	1	High exp
TCGA-24-2289-01	5.6137	1	1.55616	1	High exp
TCGA-24-2290-01	3.01918	1	0.887671	1	Low exp
TCGA-24-2293-01	1.3863	1	1.3863	0	High exp
TCGA-24-2297-01	4.65479	1	4.65479	0	High exp
TCGA-24-2298-01	4.43836	1	1.28493	1	High exp
TCGA-25-1312-01	0.0849315	1	0.0849315	0	Low exp
TCGA-25-1313-01	2.24658	1	1.07945	1	High exp
TCGA-25-1315-01	4.33699	1	0.419178	1	High exp
TCGA-25-1316-01	3.50411	1	0.756164	1	High exp
TCGA-25-1317-01	0.167123	1	0.167123	0	Low exp
TCGA-25-1318-01	2.91507	1	0.506849	1	High exp
TCGA-25-1319-01	5.41644	1	2	1	High exp
TCGA-25-1320-01	3.16438	1	1.16164	1	High exp
TCGA-25-1321-01	2.83014	1	1.24384	1	High exp
TCGA-25-1322-01	0.249315	1	0.249315	1	High exp
TCGA-25-1323-01	1.08219	1	1	1	High exp
TCGA-25-1326-01	3.42192	1	1.08493	1	High exp
TCGA-25-1328-01	5.50411	1	0.668493	1	Low exp
TCGA-25-1329-01	1.25205	1	1.25205	0	High exp
TCGA-25-1623-01	1.54795	1	0.936986	1	Low exp
TCGA-25-1626-01	1.41918	1	0.871233	1	High exp
TCGA-25-1627-01	1.07945	1	1.07945	0	Low exp
TCGA-25-1628-01	1.71781	1	0.786301	1	Low exp
TCGA-25-1630-01	3.18356	1	3.18356	0	Low exp
TCGA-25-1631-01	0.0246575	1	0.0246575	0	Low exp
TCGA-25-1632-01	4.92877	1	1.47123	1	Low exp
TCGA-25-1633-01	5.18082	1	1.68767	1	High exp
TCGA-25-1634-01	2.98904	1	1.0411	1	High exp
TCGA-25-1635-01	4.33699	1	1.68219	1	High exp
TCGA-25-1870-01	1.24658	1	0.665753	1	Low exp
TCGA-25-1877-01	2	1	1.50411	1	High exp
TCGA-25-2042-01	1.08493	1	1.08493	1	High exp
TCGA-25-2391-01	4.08767	1	4.08767	0	High exp
TCGA-25-2392-01	0.0849315	1	0.0849315	0	Low exp
TCGA-25-2393-01	3.16986	1	0.835616	1	High exp
TCGA-25-2396-01	0.252055	1	0.252055	0	Low exp
TCGA-25-2398-01	3.75068	1	1.58082	1	High exp
TCGA-25-2399-01	1.66575	1	0.665753	1	High exp
TCGA-25-2400-01	3.50137	1	1.58082	1	High exp
TCGA-25-2401-01	0.246575	1	0.246575	0	Low exp
TCGA-25-2404-01	2.41918	1	1.16712	1	Low exp
TCGA-25-2409-01	2.24932	1	0.832877	1	High exp
TCGA-29-1688-01	6.57534	1	0.50411	1	High exp
TCGA-29-1690-01	3.96712	1	3.96712	1	Low exp
TCGA-29-1691-01	4.0274	1	1.67945	1	Low exp
TCGA-29-1693-01	8.48219	0	1.90137	1	Low exp
TCGA-29-1694-01	3.25205	1	3.25205	1	Low exp
TCGA-29-1695-01	3.36712	1	3.36712	0	Low exp
TCGA-29-1696-01	2.8274	1	0.936986	1	Low exp
TCGA-29-1697-01	2.6	1	1.36986	1	Low exp
TCGA-29-1701-01	1.41096	1	0.816438	1	Low exp
TCGA-29-1703-01	4.9726	1	0.887671	1	High exp
TCGA-29-1705-01	1.52055	1	0.775342	1	Low exp
TCGA-29-1710-01	2.60548	1	0.863014	1	Low exp
TCGA-29-1711-01	2.88493	0	2.88493	0	High exp
TCGA-29-1761-01	1.44658	1	1.44658	1	Low exp
TCGA-29-1762-01	7.21644	1	3.76712	1	High exp
TCGA-29-1763-01	5.56712	0	1.1726	1	Low exp
TCGA-29-1766-01	3.28493	1	1.8411	1	Low exp
TCGA-29-1768-01	2.60822	1	1.49863	1	Low exp
TCGA-29-1769-01	1.91507	0	1.91507	0	Low exp
TCGA-29-1770-01	2.03014	0	1.03288	1	Low exp
TCGA-29-1774-01	1.44384	0	0.641096	1	High exp
TCGA-29-1776-01	0.986301	0	0.986301	0	High exp
TCGA-29-1777-01	1.02466	0	1.02466	0	Low exp
TCGA-29-1778-01	1.24384	0	1.24384	0	Low exp
TCGA-29-1781-01	0.69863	0	0.69863	0	High exp
TCGA-29-1783-01	0.60274	0	0.60274	0	Low exp
TCGA-29-1784-01	0.446575	0	0.446575	0	High exp
TCGA-29-1785-01	3.02466	1	1.29589	1	Low exp
TCGA-29-2414-01	7.18082	1	1.51233	1	Low exp
TCGA-29-2425-01	5.41644	0	4.32055	1	Low exp
TCGA-29-2427-01	5.20548	0	4.33425	1	High exp
TCGA-29-2428-01	3.7589	0	3.7589	0	High exp
TCGA-29-A5NZ-01	2.98082	1	0.980822	1	High exp
TCGA-30-1714-01	3.1726	1	0.660274	1	Low exp
TCGA-30-1718-01	4.32603	1	2.45479	1	Low exp
TCGA-30-1853-01	3.02192	1	1.73699	1	Low exp
TCGA-30-1857-01	0.0219178	1	0.0219178	1	Low exp
TCGA-30-1860-01	3.74247	1	1.08767	1	Low exp
TCGA-30-1861-01	2.89863	1	2.89863	0	Low exp
TCGA-30-1862-01	0.509589	1	0.509589	1	Low exp
TCGA-30-1866-01	3.05205	1	0.780822	1	Low exp
TCGA-30-1891-01	2.50411	1	0.49589	1	Low exp
TCGA-30-1892-01	4.06575	1	0.693151	1	Low exp
TCGA-31-1944-01	3.79726	0	1.85753	1	High exp
TCGA-31-1946-01	2.51507	0	1.81918	1	Low exp
TCGA-31-1950-01	1.56438	0	0.956164	1	Low exp
TCGA-31-1951-01	1.87397	0	1.80548	1	High exp
TCGA-31-1953-01	0.558904	0	0.191781	1	Low exp
TCGA-31-1956-01	3.67671	0	3.67671	0	High exp
TCGA-31-1959-01	0.183562	0	0.183562	0	High exp
TCGA-36-1568-01	2.39726	0	1.50137	1	High exp
TCGA-36-1569-01	2.42466	0	2.42466	0	High exp
TCGA-36-1570-01	1.79452	0	1.0274	1	High exp
TCGA-36-1571-01	1.90411	1	1.0274	1	Low exp
TCGA-36-1574-01	1.87945	0	1.77534	1	High exp
TCGA-36-1576-01	2.50685	0	2.23836	1	Low exp
TCGA-36-1577-01	2.14521	0	2.14521	0	High exp
TCGA-36-1580-01	2.01918	1	1.20548	1	Low exp
TCGA-36-1581-01	2.05753	0	1.92329	1	Low exp
TCGA-57-1582-01	2.00274	1	2.00274	1	High exp
TCGA-57-1583-01	0.947945	1	0.947945	1	Low exp
TCGA-57-1584-01	1.76164	0	1.45205	1	High exp
TCGA-57-1585-01	0.145205	1	0.145205	1	Low exp
TCGA-57-1586-01	1.86027	0	0.709589	1	Low exp
TCGA-57-1993-01	2.09041	0	2.09041	0	High exp
TCGA-57-1994-01	2.08493	0	2.08493	0	High exp
TCGA-59-2348-01	15.0164	0	15.0164	0	High exp
TCGA-59-2350-01	1.86027	1	0.578082	1	High exp
TCGA-59-2351-01	9.67671	0	5.86027	1	Low exp
TCGA-59-2352-01	0.783562	1	0.783562	1	High exp
TCGA-59-2354-01	2.86575	1	1.26575	1	High exp
TCGA-59-2355-01	0.178082	1	0.178082	1	High exp
TCGA-59-2363-01	0.452055	0	0.452055	0	High exp
TCGA-59-A5PD-01	1.70959	1	0.39726	1	High exp
TCGA-5X-AA5U-01	0.989041	0	0.989041	0	Low exp
TCGA-61-1721-01	0.926027	0	0.926027	0	High exp
TCGA-61-1724-01	1.74521	1	1.74521	1	High exp
TCGA-61-1725-01	2.61918	0	2.31233	1	Low exp
TCGA-61-1728-01	2.32329	0	1.46027	1	Low exp
TCGA-61-1733-01	2.64932	0	0.479452	1	High exp
TCGA-61-1736-01	4.06575	1	2.09315	1	High exp
TCGA-61-1737-01	3.73699	0	3.73699	0	High exp
TCGA-61-1738-01	2.98356	1	0.756164	1	Low exp
TCGA-61-1741-01	2.80548	1	1.33699	1	Low exp
TCGA-61-1900-01	0.482192	0	0.482192	0	Low exp
TCGA-61-1907-01	2.60822	0	2.03562	1	High exp
TCGA-61-1910-01	3.08767	0	3.08767	0	High exp
TCGA-61-1911-01	3.54247	0	2.31233	1	Low exp
TCGA-61-1914-01	4.71781	0	4.5863	1	Low exp
TCGA-61-1918-01	1.31233	1	1.13151	1	High exp
TCGA-61-1919-01	3.18082	1	1.20274	1	High exp
TCGA-61-1995-01	0.167123	0	0.167123	0	High exp
TCGA-61-1998-01	0.460274	0	0.460274	0	Low exp
TCGA-61-2000-01	1.20822	0	0.928767	1	High exp
TCGA-61-2002-01	1.49863	0	1.49863	0	High exp
TCGA-61-2003-01	0.334247	0	0.334247	0	High exp
TCGA-61-2008-01	2.55342	0	2.2411	1	High exp
TCGA-61-2009-01	3.32055	0	0.276712	1	Low exp
TCGA-61-2012-01	2.55342	0	2.55342	0	Low exp
TCGA-61-2088-01	0.39726	0	0.39726	0	High exp
TCGA-61-2092-01	4.30959	0	4.30959	0	Low exp
TCGA-61-2097-01	5.05205	0	5.05205	0	High exp
TCGA-61-2098-01	5.46027	0	5.46027	0	High exp
TCGA-61-2101-01	4.62466	1	4.62466	1	High exp
TCGA-61-2102-01	0.539726	1	0.539726	1	Low exp
TCGA-61-2104-01	6.40548	0	4.60274	1	Low exp
TCGA-61-2109-01	1.72329	1	1.27397	1	High exp
TCGA-61-2110-01	3.70959	1	0.583562	1	High exp
TCGA-61-2111-01	10.4795	0	6.0411	1	Low exp
TCGA-61-2113-01	1.85205	1	0.79726	1	High exp
TCGA-OY-A56Q-01	1.57808	0	1.57808	0	Low exp
TCGA-VG-A8LO-01	0.0657534	1	0.0657534	1	High exp
TCGA-WR-A838-01	0.832877	1	0.671233	1	High exp
