# Supplementary material for: High Serpin Family A Member 10 Expression Confers Platinum Sensitivity and Is Associated With Survival Benefit in High-Grade Serous Ovarian Cancer: Based on Quantitative Proteomic Analysis
Source: Front Oncol. 2021 Nov 23;11:761960. doi: 10.3389/fonc.2021.761960 (PMC8649623; doi:10.3389/fonc.2021.761960)
Supplement: Supplementary file 6 [file Table_5.xlsx]

## Sheet: Sheet1
Table S5. Gene set enrichment analysis based on the proteomic data: Hallmarks that significantly correlated with platinum resistant phenotype of HGSOC patients. Cutoff value, FDR q-value less than 0.05.
Hallmark name	SIZE	ES	NES	FDR q-val
REACTOME_METABOLISM_OF_RNA	495	-0.592025	-3.20447	<10-5
REACTOME_MRNA_SPLICING	157	-0.652782	-3.13344	<10-5
REACTOME_PROCESSING_OF_CAPPED_INTRON_CONTAINING_PRE_MRNA	202	-0.62147	-3.04905	<10-5
KEGG_SPLICEOSOME	111	-0.671174	-2.99262	<10-5
REACTOME_TRANSLATION	225	-0.592978	-2.97102	<10-5
WONG_EMBRYONIC_STEM_CELL_CORE	238	-0.589442	-2.96792	<10-5
WP_MRNA_PROCESSING	106	-0.652914	-2.91795	<10-5
REACTOME_RRNA_PROCESSING	161	-0.607054	-2.89922	<10-5
CAIRO_HEPATOBLASTOMA_CLASSES_UP	415	-0.541695	-2.86616	<10-5
PUJANA_CHEK2_PCC_NETWORK	486	-0.520083	-2.81065	<10-5
REACTOME_MITOCHONDRIAL_TRANSLATION	69	-0.667847	-2.79368	<10-5
FISCHER_DREAM_TARGETS	396	-0.525896	-2.78923	<10-5
REACTOME_NONSENSE_MEDIATED_DECAY_NMD	93	-0.631241	-2.77949	<10-5
ROSTY_CERVICAL_CANCER_PROLIFERATION_CLUSTER	56	-0.7007	-2.77877	<10-5
REACTOME_EUKARYOTIC_TRANSLATION_INITIATION	105	-0.611309	-2.74966	<10-5
REACTOME_RESPONSE_OF_EIF2AK4_GCN2_TO_AMINO_ACID_DEFICIENCY	81	-0.635235	-2.7476	<10-5
REACTOME_INFLUENZA_INFECTION	132	-0.594866	-2.74744	<10-5
KOBAYASHI_EGFR_SIGNALING_24HR_DN	100	-0.619172	-2.74124	<10-5
MUELLER_PLURINET	182	-0.565605	-2.72525	<10-5
MISSIAGLIA_REGULATED_BY_METHYLATION_DN	73	-0.657026	-2.72052	<10-5
CROONQUIST_NRAS_SIGNALING_DN	34	-0.772975	-2.7111	<10-5
REACTOME_EUKARYOTIC_TRANSLATION_ELONGATION	78	-0.63558	-2.70956	<10-5
CROONQUIST_IL6_DEPRIVATION_DN	46	-0.721993	-2.69997	<10-5
WP_CYTOPLASMIC_RIBOSOMAL_PROTEINS	76	-0.639793	-2.68966	<10-5
KEGG_RIBOSOME	75	-0.640648	-2.67856	<10-5
LI_WILMS_TUMOR_VS_FETAL_KIDNEY_1_DN	84	-0.622416	-2.66357	<10-5
PUJANA_BRCA2_PCC_NETWORK	209	-0.542297	-2.65782	<10-5
PUJANA_XPRSS_INT_NETWORK	100	-0.597234	-2.64951	<10-5
SOTIRIOU_BREAST_CANCER_GRADE_1_VS_3_UP	73	-0.623735	-2.61399	<10-5
MORI_LARGE_PRE_BII_LYMPHOCYTE_UP	51	-0.668236	-2.57575	<10-5
BLUM_RESPONSE_TO_SALIRASIB_DN	170	-0.539036	-2.56894	<10-5
REACTOME_REGULATION_OF_EXPRESSION_OF_SLITS_AND_ROBOS	133	-0.553109	-2.56699	<10-5
MOOTHA_HUMAN_MITODB_6_2002	292	-0.497231	-2.55255	<10-5
LEE_BMP2_TARGETS_DN	494	-0.470277	-2.53083	<10-5
DANG_MYC_TARGETS_UP	101	-0.573069	-2.52878	<10-5
REACTOME_SELENOAMINO_ACID_METABOLISM	88	-0.581578	-2.52574	<10-5
PUJANA_BREAST_CANCER_WITH_BRCA1_MUTATED_UP	31	-0.732245	-2.52072	<10-5
WHITEFORD_PEDIATRIC_CANCER_MARKERS	54	-0.645819	-2.51771	<10-5
ISHIDA_E2F_TARGETS	29	-0.73712	-2.50788	<10-5
WU_APOPTOSIS_BY_CDKN1A_VIA_TP53	23	-0.782795	-2.50362	<10-5
MOOTHA_MITOCHONDRIA	300	-0.485715	-2.5003	<10-5
REACTOME_SRP_DEPENDENT_COTRANSLATIONAL_PROTEIN_TARGETING_TO_MEMBRANE	96	-0.575491	-2.49403	<10-5
GARCIA_TARGETS_OF_FLI1_AND_DAX1_DN	65	-0.59963	-2.47916	<10-5
REACTOME_ACTIVATION_OF_THE_MRNA_UPON_BINDING_OF_THE_CAP_BINDING_COMPLEX_AND_EIFS_AND_SUBSEQUENT_BINDING_TO_43S	55	-0.631286	-2.47504	<10-5
JISON_SICKLE_CELL_DISEASE_DN	98	-0.560497	-2.46859	<10-5
MORI_PRE_BI_LYMPHOCYTE_UP	48	-0.641559	-2.45646	<10-5
FEVR_CTNNB1_TARGETS_DN	299	-0.474176	-2.45369	<10-5
MORI_IMMATURE_B_LYMPHOCYTE_DN	53	-0.631533	-2.45279	<10-5
FRASOR_RESPONSE_TO_SERM_OR_FULVESTRANT_DN	19	-0.795766	-2.44767	<10-5
ABRAMSON_INTERACT_WITH_AIRE	39	-0.655466	-2.42816	<10-5
KAUFFMANN_MELANOMA_RELAPSE_UP	28	-0.705912	-2.41646	<10-5
MARTENS_TRETINOIN_RESPONSE_DN	359	-0.456452	-2.40584	<10-5
ZHOU_CELL_CYCLE_GENES_IN_IR_RESPONSE_24HR	62	-0.582373	-2.40504	<10-5
MANALO_HYPOXIA_DN	170	-0.500083	-2.40414	<10-5
REACTOME_TRANSPORT_OF_MATURE_TRANSCRIPT_TO_CYTOPLASM	68	-0.58898	-2.39533	<10-5
GARY_CD5_TARGETS_DN	280	-0.469139	-2.39514	<10-5
BENPORATH_ES_1	165	-0.503592	-2.3934	<10-5
MARSON_BOUND_BY_E2F4_UNSTIMULATED	281	-0.466345	-2.38812	<10-5
WONG_MITOCHONDRIA_GENE_MODULE	161	-0.503723	-2.38394	<10-5
REACTOME_RRNA_MODIFICATION_IN_THE_NUCLEUS_AND_CYTOSOL	52	-0.607617	-2.38372	<10-5
CHNG_MULTIPLE_MYELOMA_HYPERPLOID_UP	46	-0.620841	-2.37584	<10-5
PUJANA_BRCA_CENTERED_NETWORK	80	-0.565933	-2.37289	<10-5
EGUCHI_CELL_CYCLE_RB1_TARGETS	13	-0.838358	-2.36353	<10-5
REACTOME_RNA_POLYMERASE_II_TRANSCRIPTION_TERMINATION	50	-0.603747	-2.36044	<10-5
GRAHAM_NORMAL_QUIESCENT_VS_NORMAL_DIVIDING_DN	39	-0.65297	-2.35472	<10-5
MARKEY_RB1_ACUTE_LOF_UP	120	-0.513857	-2.34265	<10-5
CHIANG_LIVER_CANCER_SUBCLASS_PROLIFERATION_UP	72	-0.571228	-2.33834	<10-5
REACTOME_METABOLISM_OF_AMINO_ACIDS_AND_DERIVATIVES	218	-0.473386	-2.33803	<10-5
REACTOME_SUMOYLATION	90	-0.525073	-2.33592	<10-5
WINNEPENNINCKX_MELANOMA_METASTASIS_UP	84	-0.542746	-2.32344	<10-5
REACTOME_MITOCHONDRIAL_PROTEIN_IMPORT	48	-0.615038	-2.32183	<10-5
REACTOME_SIGNALING_BY_ROBO_RECEPTORS	161	-0.482048	-2.30325	<10-5
SCHLOSSER_MYC_TARGETS_REPRESSED_BY_SERUM	118	-0.506663	-2.29902	1.10979e-05
DUTERTRE_ESTRADIOL_RESPONSE_24HR_UP	98	-0.517932	-2.29539	1.09479e-05
ZHOU_CELL_CYCLE_GENES_IN_IR_RESPONSE_6HR	35	-0.63856	-2.28362	1.0802e-05
BERENJENO_TRANSFORMED_BY_RHOA_UP	294	-0.442166	-2.28295	1.06598e-05
ZHANG_BREAST_CANCER_PROGENITORS_UP	208	-0.462888	-2.27998	1.05214e-05
TIEN_INTESTINE_PROBIOTICS_24HR_UP	349	-0.435119	-2.27591	1.03865e-05
REACTOME_THE_CITRIC_ACID_TCA_CYCLE_AND_RESPIRATORY_ELECTRON_TRANSPORT	113	-0.497754	-2.26982	2.0445e-05
BIDUS_METASTASIS_UP	112	-0.504589	-2.26325	2.01895e-05
KONG_E2F3_TARGETS	31	-0.663931	-2.26214	1.99402e-05
REACTOME_MRNA_SPLICING_MINOR_PATHWAY	39	-0.625215	-2.26107	1.9697e-05
RHEIN_ALL_GLUCOCORTICOID_THERAPY_DN	242	-0.449088	-2.2594	1.94597e-05
LEE_LIVER_CANCER_SURVIVAL_DN	116	-0.501509	-2.25396	1.92281e-05
FISCHER_G2_M_CELL_CYCLE	89	-0.527385	-2.251	1.90018e-05
MITSIADES_RESPONSE_TO_APLIDIN_DN	144	-0.480387	-2.25005	1.87809e-05
KANG_DOXORUBICIN_RESISTANCE_UP	24	-0.680484	-2.24652	2.80526e-05
KAMMINGA_EZH2_TARGETS	23	-0.683754	-2.23284	3.70651e-05
VECCHI_GASTRIC_CANCER_EARLY_UP	185	-0.457153	-2.2304	3.66487e-05
RHODES_UNDIFFERENTIATED_CANCER	43	-0.607239	-2.22984	3.62414e-05
ZHAN_MULTIPLE_MYELOMA_PR_UP	15	-0.796233	-2.22736	3.58432e-05
BASAKI_YBX1_TARGETS_UP	124	-0.487796	-2.22371	5.32673e-05
REACTOME_RESPIRATORY_ELECTRON_TRANSPORT_ATP_SYNTHESIS_BY_CHEMIOSMOTIC_COUPLING_AND_HEAT_PRODUCTION_BY_UNCOUPLING_PROTEINS	76	-0.519747	-2.20581	9.6571e-05
MALONEY_RESPONSE_TO_17AAG_DN	62	-0.546075	-2.20459	9.55437e-05
BENPORATH_CYCLING_GENES	262	-0.432255	-2.20312	9.4538e-05
IRITANI_MAD1_TARGETS_DN	37	-0.597809	-2.19966	9.35532e-05
BURTON_ADIPOGENESIS_3	44	-0.574854	-2.19832	9.25887e-05
PYEON_HPV_POSITIVE_TUMORS_UP	24	-0.674784	-2.18743	0.000116272
WHITFIELD_CELL_CYCLE_LITERATURE	14	-0.782842	-2.17714	0.000156281
CAFFAREL_RESPONSE_TO_THC_DN	22	-0.689129	-2.17587	0.000154719
BILANGES_SERUM_AND_RAPAMYCIN_SENSITIVE_GENES	60	-0.537122	-2.17377	0.000161132
MODY_HIPPOCAMPUS_PRENATAL	30	-0.637164	-2.17359	0.000159552
BURTON_ADIPOGENESIS_PEAK_AT_16HR	27	-0.641154	-2.16839	0.000165886
RODRIGUES_THYROID_CARCINOMA_POORLY_DIFFERENTIATED_UP	347	-0.412363	-2.16062	0.000164291
TANG_SENESCENCE_TP53_TARGETS_DN	24	-0.666706	-2.16004	0.000162726
BHATTACHARYA_EMBRYONIC_STEM_CELL	48	-0.576407	-2.1575	0.000176933
CASORELLI_ACUTE_PROMYELOCYTIC_LEUKEMIA_DN	412	-0.40672	-2.15473	0.000197976
BLANCO_MELO_BRONCHIAL_EPITHELIAL_CELLS_INFLUENZA_A_DEL_NS1_INFECTION_DN	31	-0.612515	-2.15421	0.000196143
ONDER_CDH1_TARGETS_1_DN	65	-0.526628	-2.15341	0.000194343
TOYOTA_TARGETS_OF_MIR34B_AND_MIR34C	175	-0.44832	-2.15139	0.000199953
REACTOME_RNA_POLYMERASE_II_TRANSCRIPTION	442	-0.401936	-2.15134	0.000198152
REACTOME_CITRIC_ACID_CYCLE_TCA_CYCLE	20	-0.70004	-2.14828	0.00020352
GROSS_HYPOXIA_VIA_HIF1A_UP	53	-0.544966	-2.1417	0.000237981
KRIGE_RESPONSE_TO_TOSEDOSTAT_6HR_DN	495	-0.396739	-2.14168	0.000235894
REACTOME_EPIGENETIC_REGULATION_OF_GENE_EXPRESSION	46	-0.567135	-2.13808	0.000247977
HOFFMANN_LARGE_TO_SMALL_PRE_BII_LYMPHOCYTE_UP	75	-0.51316	-2.13709	0.000252697
OUELLET_OVARIAN_CANCER_INVASIVE_VS_LMP_UP	87	-0.493849	-2.13512	0.000271196
WP_RETINOBLASTOMA_GENE_IN_CANCER	48	-0.557572	-2.13382	0.000289689
BENPORATH_PROLIFERATION	71	-0.519586	-2.13101	0.000293992
REACTOME_TRNA_PROCESSING	61	-0.531561	-2.13032	0.000291542
PYEON_CANCER_HEAD_AND_NECK_VS_CERVICAL_UP	60	-0.530228	-2.1261	0.000336415
LE_EGR2_TARGETS_UP	57	-0.51996	-2.11735	0.000393343
BENPORATH_ES_CORE_NINE_CORRELATED	32	-0.60588	-2.1168	0.000416425
REACTOME_TRANSCRIPTION_OF_THE_HIV_GENOME	46	-0.544954	-2.11617	0.000432678
REN_BOUND_BY_E2F	34	-0.597478	-2.11398	0.000442381
CHEMNITZ_RESPONSE_TO_PROSTAGLANDIN_E2_UP	55	-0.531488	-2.112	0.000451763
WEI_MYCN_TARGETS_WITH_E_BOX	417	-0.400719	-2.11195	0.000448205
NUYTTEN_EZH2_TARGETS_DN	387	-0.400432	-2.10652	0.000501833
WP_DNA_IRDAMAGE_AND_CELLULAR_RESPONSE_VIA_ATR	38	-0.584424	-2.10435	0.00052939
SHEDDEN_LUNG_CANCER_POOR_SURVIVAL_A6	222	-0.422942	-2.1029	0.000537803
PAL_PRMT5_TARGETS_UP	130	-0.4576	-2.10136	0.000552434
GOBERT_OLIGODENDROCYTE_DIFFERENTIATION_UP	211	-0.425776	-2.10022	0.000578991
KEGG_CITRATE_CYCLE_TCA_CYCLE	27	-0.624832	-2.09703	0.000635412
WP_TRANSLATION_FACTORS	41	-0.556079	-2.0946	0.000673091
REACTOME_RESPIRATORY_ELECTRON_TRANSPORT	70	-0.509256	-2.09251	0.000692248
REACTOME_GLYOXYLATE_METABOLISM_AND_GLYCINE_DEGRADATION	16	-0.715563	-2.09028	0.000716981
GRAESSMANN_RESPONSE_TO_MC_AND_DOXORUBICIN_DN	385	-0.391533	-2.08979	0.000711748
MOREAUX_MULTIPLE_MYELOMA_BY_TACI_DN	92	-0.4758	-2.08292	0.000783092
REACTOME_HIV_LIFE_CYCLE	104	-0.475885	-2.07766	0.000871252
OSMAN_BLADDER_CANCER_DN	197	-0.426347	-2.07411	0.000888243
REACTOME_FORMATION_OF_RNA_POL_II_ELONGATION_COMPLEX	44	-0.554013	-2.06901	0.000933731
KEGG_PARKINSONS_DISEASE	74	-0.491784	-2.06796	0.000932772
POMEROY_MEDULLOBLASTOMA_PROGNOSIS_DN	32	-0.599028	-2.05629	0.00115373
DANG_REGULATED_BY_MYC_UP	44	-0.549567	-2.05236	0.00122471
WP_TCA_CYCLE_AKA_KREBS_OR_CITRIC_ACID_CYCLE	16	-0.700338	-2.05018	0.00126661
JOHNSTONE_PARVB_TARGETS_3_DN	403	-0.389172	-2.0477	0.00130792
WP_ELECTRON_TRANSPORT_CHAIN_OXPHOS_SYSTEM_IN_MITOCHONDRIA	62	-0.505247	-2.04488	0.00134883
REACTOME_VIRAL_MESSENGER_RNA_SYNTHESIS	38	-0.561569	-2.0443	0.00135069
LEE_METASTASIS_AND_RNA_PROCESSING_UP	13	-0.72705	-2.04332	0.00137414
REACTOME_HDACS_DEACETYLATE_HISTONES	20	-0.664253	-2.04287	0.00137036
SONG_TARGETS_OF_IE86_CMV_PROTEIN	32	-0.59294	-2.04262	0.00136128
FOURNIER_ACINAR_DEVELOPMENT_LATE_2	173	-0.420974	-2.04057	0.00138436
MEBARKI_HCC_PROGENITOR_FZD8CRD_UP	135	-0.439056	-2.0392	0.00141238
LY_AGING_OLD_DN	35	-0.556337	-2.03762	0.00141382
WP_CELL_CYCLE	50	-0.521459	-2.03725	0.00140985
RICKMAN_TUMOR_DIFFERENTIATED_WELL_VS_POORLY_UP	105	-0.454215	-2.03335	0.00147897
REACTOME_FGFR2_ALTERNATIVE_SPLICING	23	-0.625675	-2.03306	0.00148511
RHODES_CANCER_META_SIGNATURE	48	-0.538033	-2.03285	0.00148596
SPIELMAN_LYMPHOBLAST_EUROPEAN_VS_ASIAN_UP	296	-0.391462	-2.02606	0.00165025
SCHLOSSER_MYC_TARGETS_AND_SERUM_RESPONSE_DN	37	-0.561507	-2.02566	0.00165022
HESS_TARGETS_OF_HOXA9_AND_MEIS1_UP	41	-0.549427	-2.0234	0.00169543
REACTOME_INTERACTIONS_OF_REV_WITH_HOST_CELLULAR_PROTEINS	33	-0.574967	-2.02012	0.00176051
ZAMORA_NOS2_TARGETS_UP	37	-0.558424	-2.01962	0.00175969
SANSOM_APC_TARGETS_REQUIRE_MYC	98	-0.448193	-2.01055	0.0019725
REACTOME_TRNA_PROCESSING_IN_THE_NUCLEUS	43	-0.535017	-2.00947	0.00199505
MOOTHA_VOXPHOS	58	-0.498736	-2.0081	0.00202727
MORI_EMU_MYC_LYMPHOMA_BY_ONSET_TIME_UP	58	-0.500024	-2.00614	0.00208844
REACTOME_SUMOYLATION_OF_UBIQUITINYLATION_PROTEINS	29	-0.580283	-2.00396	0.00215314
REACTOME_SUMOYLATION_OF_DNA_DAMAGE_RESPONSE_AND_REPAIR_PROTEINS	53	-0.51452	-2.00355	0.00215017
REACTOME_POSITIVE_EPIGENETIC_REGULATION_OF_RRNA_EXPRESSION	29	-0.592556	-2.00288	0.0021761
ZHANG_RESPONSE_TO_CANTHARIDIN_DN	51	-0.532615	-2.00227	0.00219667
PID_HDAC_CLASSI_PATHWAY	38	-0.553453	-1.99861	0.00228778
GRAHAM_CML_DIVIDING_VS_NORMAL_QUIESCENT_UP	88	-0.463747	-1.99776	0.00228394
REACTOME_HIV_ELONGATION_ARREST_AND_RECOVERY	27	-0.596218	-1.99665	0.00233185
WANG_TUMOR_INVASIVENESS_UP	266	-0.390425	-1.99574	0.0023698
REACTOME_TRANSPORT_OF_MATURE_MRNAS_DERIVED_FROM_INTRONLESS_TRANSCRIPTS	36	-0.55884	-1.99559	0.00236099
REACTOME_SUMOYLATION_OF_DNA_REPLICATION_PROTEINS	36	-0.551768	-1.99408	0.00243056
MARZEC_IL2_SIGNALING_UP	32	-0.570572	-1.98839	0.0026128
REACTOME_RNA_POLYMERASE_II_TRANSCRIBES_SNRNA_GENES	41	-0.537552	-1.98734	0.00264795
REACTOME_CONDENSATION_OF_PROMETAPHASE_CHROMOSOMES	9	-0.816674	-1.98583	0.00269224
SCHUHMACHER_MYC_TARGETS_UP	62	-0.489652	-1.98444	0.00273121
CHICAS_RB1_TARGETS_LOW_SERUM	40	-0.536337	-1.9827	0.00277831
KARLSSON_TGFB1_TARGETS_UP	82	-0.461864	-1.98152	0.00280322
BOYAULT_LIVER_CANCER_SUBCLASS_G3_UP	132	-0.428414	-1.98008	0.00284986
KAUFFMANN_DNA_REPAIR_GENES	103	-0.442226	-1.97814	0.00292706
REACTOME_UNWINDING_OF_DNA	6	-0.909725	-1.97764	0.00291565
TARTE_PLASMA_CELL_VS_PLASMABLAST_DN	210	-0.402606	-1.97728	0.00291731
KAUFFMANN_DNA_REPLICATION_GENES	78	-0.466296	-1.97715	0.00290179
REACTOME_TRANSPORT_OF_THE_SLBP_DEPENDANT_MATURE_MRNA	31	-0.569013	-1.97674	0.00289932
FISCHER_G1_S_CELL_CYCLE	44	-0.521918	-1.97622	0.00291398
REACTOME_PYRUVATE_METABOLISM_AND_CITRIC_ACID_TCA_CYCLE	39	-0.53304	-1.97519	0.00294991
WANG_SMARCE1_TARGETS_DN	161	-0.414929	-1.97146	0.00310382
INAMURA_LUNG_CANCER_SCC_SUBTYPES_UP	10	-0.75608	-1.97125	0.00309194
FUJII_YBX1_TARGETS_DN	85	-0.459271	-1.97001	0.00312211
KEGG_BUTANOATE_METABOLISM	22	-0.624	-1.96764	0.0032562
DESERT_STEM_CELL_HEPATOCELLULAR_CARCINOMA_SUBCLASS_UP	134	-0.426412	-1.96665	0.00326881
REACTOME_SUMOYLATION_OF_RNA_BINDING_PROTEINS	37	-0.545612	-1.96555	0.00333037
RICKMAN_TUMOR_DIFFERENTIATED_MODERATELY_VS_POORLY_DN	11	-0.755717	-1.96423	0.003367
KIM_MYC_AMPLIFICATION_TARGETS_UP	103	-0.444099	-1.96322	0.00339113
SCIAN_CELL_CYCLE_TARGETS_OF_TP53_AND_TP73_DN	10	-0.76723	-1.96002	0.00356069
MARTINEZ_RESPONSE_TO_TRABECTEDIN_DN	165	-0.4033	-1.95859	0.00357947
WP_INTEGRATED_CANCER_PATHWAY	20	-0.627921	-1.95818	0.00357786
REACTOME_ERCC6_CSB_AND_EHMT2_G9A_POSITIVELY_REGULATE_RRNA_EXPRESSION	14	-0.71063	-1.95782	0.00358046
REACTOME_TP53_REGULATES_TRANSCRIPTION_OF_DNA_REPAIR_GENES	39	-0.539055	-1.9567	0.00360281
REACTOME_TRANSCRIPTIONAL_REGULATION_BY_TP53	180	-0.401971	-1.95201	0.00377207
KEGG_CELL_CYCLE	52	-0.502345	-1.95176	0.00376974
REACTOME_SUMOYLATION_OF_CHROMATIN_ORGANIZATION_PROTEINS	40	-0.522307	-1.95163	0.00375153
PUJANA_BREAST_CANCER_LIT_INT_NETWORK	54	-0.500104	-1.95081	0.00375324
REACTOME_SUMOYLATION_OF_SUMOYLATION_PROTEINS	29	-0.579914	-1.94819	0.00385571
MOOTHA_PGC	262	-0.383931	-1.94446	0.00406179
REACTOME_EXPORT_OF_VIRAL_RIBONUCLEOPROTEINS_FROM_NUCLEUS	28	-0.575146	-1.94254	0.00414641
REACTOME_NUCLEAR_IMPORT_OF_REV_PROTEIN	30	-0.566648	-1.94209	0.0041345
PID_MYC_ACTIV_PATHWAY	47	-0.513303	-1.94179	0.00413028
STARK_PREFRONTAL_CORTEX_22Q11_DELETION_DN	305	-0.37978	-1.94034	0.00419463
WHITFIELD_CELL_CYCLE_G2_M	75	-0.469068	-1.93469	0.00456041
REACTOME_TRANSCRIPTIONAL_REGULATION_BY_SMALL_RNAS	39	-0.532318	-1.92991	0.0048629
SHEPARD_CRASH_AND_BURN_MUTANT_UP	93	-0.452515	-1.92852	0.00493771
MARIADASON_RESPONSE_TO_BUTYRATE_SULINDAC_6	27	-0.574653	-1.92794	0.00494869
DEN_INTERACT_WITH_LCA5	23	-0.604211	-1.92661	0.0049968
REACTOME_CHROMATIN_MODIFYING_ENZYMES	94	-0.441219	-1.92627	0.00499996
MOOTHA_TCA	13	-0.698717	-1.92574	0.00501805
WP_CEREBRAL_ORGANIC_ACIDURIAS_INCLUDING_DISEASES	6	-0.878063	-1.92402	0.00513096
REACTOME_SUMOYLATION_OF_TRANSCRIPTION_COFACTORS	22	-0.613445	-1.92396	0.0051116
REACTOME_ESTROGEN_DEPENDENT_GENE_EXPRESSION	48	-0.504189	-1.92229	0.00522663
KALMA_E2F1_TARGETS	8	-0.800339	-1.91665	0.00566567
MOREAUX_B_LYMPHOCYTE_MATURATION_BY_TACI_DN	45	-0.510417	-1.91593	0.00571231
LUI_TARGETS_OF_PAX8_PPARG_FUSION	25	-0.570734	-1.91434	0.00583395
KEGG_RNA_DEGRADATION	39	-0.53584	-1.91402	0.00582272
REACTOME_REGULATION_OF_TP53_ACTIVITY	70	-0.463965	-1.91378	0.00580798
BORCZUK_MALIGNANT_MESOTHELIOMA_UP	214	-0.386108	-1.91305	0.00583593
ZHOU_TNF_SIGNALING_30MIN	30	-0.552328	-1.91228	0.0058741
REACTOME_DUAL_INCISION_IN_TC_NER	44	-0.505055	-1.91141	0.00589437
REACTOME_DNA_DOUBLE_STRAND_BREAK_REPAIR	59	-0.477345	-1.91128	0.00588313
GRADE_COLON_AND_RECTAL_CANCER_UP	183	-0.397697	-1.91022	0.00592416
BIOCARTA_SM_PATHWAY	11	-0.724565	-1.90583	0.00630404
WP_MITOCHONDRIAL_CIV_ASSEMBLY	19	-0.617235	-1.90538	0.00630832
REACTOME_GENE_SILENCING_BY_RNA	47	-0.496329	-1.90442	0.00642234
RIZ_ERYTHROID_DIFFERENTIATION	38	-0.521612	-1.90261	0.00655914
REACTOME_NOTCH1_INTRACELLULAR_DOMAIN_REGULATES_TRANSCRIPTION	13	-0.682407	-1.90248	0.00653845
REACTOME_HOMOLOGY_DIRECTED_REPAIR	44	-0.505434	-1.90004	0.00671875
HORIUCHI_WTAP_TARGETS_DN	154	-0.400299	-1.89855	0.00681272
REACTOME_RUNX1_INTERACTS_WITH_CO_FACTORS_WHOSE_PRECISE_EFFECT_ON_RUNX1_TARGETS_IS_NOT_KNOWN	25	-0.579281	-1.8981	0.00680486
COLLER_MYC_TARGETS_UP	19	-0.635014	-1.8981	0.00677686
REACTOME_REGULATION_OF_MRNA_STABILITY_BY_PROTEINS_THAT_BIND_AU_RICH_ELEMENTS	73	-0.453142	-1.89809	0.00675572
REACTOME_INTERACTIONS_OF_VPR_WITH_HOST_CELLULAR_PROTEINS	33	-0.53783	-1.89788	0.00675137
FURUKAWA_DUSP6_TARGETS_PCI35_DN	29	-0.552243	-1.89513	0.00700831
CAFFAREL_RESPONSE_TO_THC_24HR_5_DN	28	-0.556463	-1.89492	0.00700597
REACTOME_ABORTIVE_ELONGATION_OF_HIV_1_TRANSCRIPT_IN_THE_ABSENCE_OF_TAT	21	-0.602571	-1.89239	0.00719786
REACTOME_CELL_CYCLE	325	-0.364159	-1.88698	0.00768699
WAMUNYOKOLI_OVARIAN_CANCER_LMP_UP	135	-0.40161	-1.88691	0.00765624
WP_MITOCHONDRIAL_COMPLEX_I_ASSEMBLY_MODEL_OXPHOS_SYSTEM	36	-0.536772	-1.88251	0.00797153
GINESTIER_BREAST_CANCER_ZNF217_AMPLIFIED_DN	143	-0.401001	-1.88132	0.00805608
GOLDRATH_HOMEOSTATIC_PROLIFERATION	80	-0.440512	-1.87889	0.00826508
REACTOME_CHROMOSOME_MAINTENANCE	46	-0.492933	-1.87766	0.00832197
HSIAO_HOUSEKEEPING_GENES	307	-0.361954	-1.87725	0.00834675
BILANGES_SERUM_RESPONSE_TRANSLATION	21	-0.601951	-1.87693	0.00834909
WHITFIELD_CELL_CYCLE_G1_S	37	-0.529096	-1.8762	0.00839566
LI_WILMS_TUMOR_ANAPLASTIC_UP	11	-0.728422	-1.87558	0.00843881
WP_FATTY_ACID_BETA_OXIDATION	23	-0.596658	-1.87531	0.00843447
DELPUECH_FOXO3_TARGETS_DN	21	-0.604511	-1.87396	0.00856134
SIMBULAN_PARP1_TARGETS_DN	9	-0.766797	-1.87149	0.00881489
REACTOME_PROTEIN_LOCALIZATION	97	-0.420569	-1.87003	0.00895188
VERNELL_RETINOBLASTOMA_PATHWAY_UP	24	-0.578431	-1.86747	0.00925593
BENPORATH_MYC_MAX_TARGETS	432	-0.350892	-1.8672	0.00926101
REACTOME_HIV_TRANSCRIPTION_ELONGATION	35	-0.532946	-1.86591	0.00935766
STEIN_ESRRA_TARGETS_UP	209	-0.37621	-1.8649	0.00942026
FERREIRA_EWINGS_SARCOMA_UNSTABLE_VS_STABLE_UP	64	-0.459306	-1.86401	0.00951031
DAZARD_RESPONSE_TO_UV_SCC_UP	61	-0.461556	-1.86319	0.0095721
LI_AMPLIFIED_IN_LUNG_CANCER	127	-0.407839	-1.86299	0.00956062
LY_AGING_MIDDLE_DN	8	-0.800433	-1.86151	0.00971228
BENPORATH_SOX2_TARGETS	326	-0.359226	-1.86067	0.00976681
RAMALHO_STEMNESS_UP	109	-0.413356	-1.86012	0.00982667
REACTOME_NS1_MEDIATED_EFFECTS_ON_HOST_PATHWAYS	34	-0.523791	-1.85944	0.00987707
PECE_MAMMARY_STEM_CELL_UP	89	-0.43298	-1.85861	0.00993622
WHITFIELD_CELL_CYCLE_M_G1	64	-0.45515	-1.85831	0.00995033
REACTOME_DEADENYLATION_DEPENDENT_MRNA_DECAY	41	-0.502735	-1.85737	0.0100141
WANG_METASTASIS_OF_BREAST_CANCER_ESR1_UP	10	-0.735528	-1.85355	0.0104678
REACTOME_BRANCHED_CHAIN_AMINO_ACID_CATABOLISM	18	-0.61937	-1.85321	0.0104915
DAIRKEE_CANCER_PRONE_RESPONSE_BPA	35	-0.516055	-1.85217	0.010591
WELCSH_BRCA1_TARGETS_DN	100	-0.42078	-1.8517	0.0106054
REACTOME_SMAD2_SMAD3_SMAD4_HETEROTRIMER_REGULATES_TRANSCRIPTION	10	-0.722638	-1.85153	0.0105793
REACTOME_COMPLEX_I_BIOGENESIS	38	-0.512066	-1.85066	0.0106427
BURTON_ADIPOGENESIS_PEAK_AT_24HR	26	-0.558529	-1.84994	0.0106859
YAO_TEMPORAL_RESPONSE_TO_PROGESTERONE_CLUSTER_11	67	-0.452158	-1.84759	0.0109606
RUIZ_TNC_TARGETS_DN	58	-0.465591	-1.84672	0.0110819
WP_OXIDATIVE_PHOSPHORYLATION	35	-0.515576	-1.84535	0.0111932
REACTOME_REGULATION_OF_GLUCOKINASE_BY_GLUCOKINASE_REGULATORY_PROTEIN	26	-0.568588	-1.84214	0.0115598
WP_METABOLIC_REPROGRAMMING_IN_COLON_CANCER	39	-0.508603	-1.84189	0.0115847
YAMASHITA_LIVER_CANCER_WITH_EPCAM_UP	37	-0.508964	-1.83953	0.0118098
FERRANDO_T_ALL_WITH_MLL_ENL_FUSION_DN	61	-0.450176	-1.83662	0.012165
ENK_UV_RESPONSE_KERATINOCYTE_DN	293	-0.358199	-1.83647	0.0121484
CHARAFE_BREAST_CANCER_BASAL_VS_MESENCHYMAL_UP	38	-0.511356	-1.83575	0.0122046
BURTON_ADIPOGENESIS_12	16	-0.622471	-1.82744	0.0133516
COLLIS_PRKDC_SUBSTRATES	10	-0.708031	-1.82743	0.013309
REACTOME_DNA_REPAIR	136	-0.393883	-1.82509	0.0136198
BOYAULT_LIVER_CANCER_SUBCLASS_G123_UP	30	-0.526728	-1.82445	0.0136945
SUNG_METASTASIS_STROMA_DN	27	-0.546378	-1.82355	0.0138185
RIZ_ERYTHROID_DIFFERENTIATION_CCNE1	14	-0.663611	-1.82159	0.0140671
REACTOME_S_PHASE	100	-0.409785	-1.81686	0.0148177
REACTOME_CELL_CYCLE_CHECKPOINTS	147	-0.385086	-1.81487	0.0150947
REACTOME_NEGATIVE_EPIGENETIC_REGULATION_OF_RRNA_EXPRESSION	27	-0.525477	-1.8127	0.0154603
WP_THE_EFFECT_OF_PROGERIN_ON_THE_INVOLVED_GENES_IN_HUTCHINSONGILFORD_PROGERIA_SYNDROME	17	-0.616968	-1.81258	0.015428
BOHN_PRIMARY_IMMUNODEFICIENCY_SYNDROM_UP	27	-0.535998	-1.81158	0.015533
KEGG_OXIDATIVE_PHOSPHORYLATION	74	-0.44047	-1.81143	0.015506
REACTOME_CELL_CYCLE_MITOTIC	271	-0.357372	-1.81028	0.0157085
REACTOME_RNA_POLYMERASE_I_TRANSCRIPTION_INITIATION	27	-0.541588	-1.80733	0.0162691
WP_DNA_REPAIR_PATHWAYS_FULL_NETWORK	60	-0.4496	-1.80654	0.0163645
WP_ENDODERM_DIFFERENTIATION	39	-0.502881	-1.80647	0.0163299
KEGG_VALINE_LEUCINE_AND_ISOLEUCINE_DEGRADATION	39	-0.500278	-1.80505	0.0165643
LANDIS_ERBB2_BREAST_PRENEOPLASTIC_UP	6	-0.841866	-1.80368	0.0167705
REACTOME_CELL_CELL_JUNCTION_ORGANIZATION	20	-0.582545	-1.80195	0.017017
REACTOME_INTERCONVERSION_OF_NUCLEOTIDE_DI_AND_TRIPHOSPHATES	21	-0.570717	-1.8014	0.0170592
CHICAS_RB1_TARGETS_SENESCENT	212	-0.361653	-1.80051	0.0171661
LINDGREN_BLADDER_CANCER_CLUSTER_3_UP	143	-0.384799	-1.79771	0.0176946
REACTOME_G0_AND_EARLY_G1	7	-0.797577	-1.7971	0.0177751
REACTOME_RMTS_METHYLATE_HISTONE_ARGININES	24	-0.563548	-1.79648	0.0178345
REACTOME_PROCESSING_OF_SMDT1	15	-0.61929	-1.79572	0.0179347
REACTOME_RNA_POLYMERASE_I_TRANSCRIPTION	31	-0.52018	-1.79565	0.0178989
REACTOME_ANTIVIRAL_MECHANISM_BY_IFN_STIMULATED_GENES	67	-0.434808	-1.79561	0.0178453
ACOSTA_PROLIFERATION_INDEPENDENT_MYC_TARGETS_UP	43	-0.488263	-1.79549	0.017815
REACTOME_GAP_FILLING_DNA_REPAIR_SYNTHESIS_AND_LIGATION_IN_GG_NER	19	-0.585121	-1.7954	0.0177747
BIOCARTA_MCM_PATHWAY	11	-0.681492	-1.7947	0.0178529
WHITFIELD_CELL_CYCLE_S	37	-0.501214	-1.79451	0.017843
REACTOME_POSTMITOTIC_NUCLEAR_PORE_COMPLEX_NPC_REFORMATION	25	-0.549567	-1.79408	0.0178731
REACTOME_TRNA_AMINOACYLATION	21	-0.562278	-1.79297	0.0180934
WP_BASE_EXCISION_REPAIR	19	-0.581668	-1.7894	0.0188137
PETROVA_PROX1_TARGETS_UP	10	-0.699111	-1.78846	0.0189349
REACTOME_CRISTAE_FORMATION	14	-0.634626	-1.78504	0.0196259
BENPORATH_MYC_TARGETS_WITH_EBOX	118	-0.391639	-1.7849	0.0195861
REACTOME_SUMOYLATION_OF_TRANSCRIPTION_FACTORS	8	-0.738229	-1.78402	0.0197337
REACTOME_REGULATION_OF_TP53_ACTIVITY_THROUGH_PHOSPHORYLATION	37	-0.498313	-1.78339	0.0198065
REACTOME_TP53_REGULATES_TRANSCRIPTION_OF_CELL_CYCLE_GENES	17	-0.602701	-1.78303	0.0198299
REACTOME_NUCLEAR_PORE_COMPLEX_NPC_DISASSEMBLY	29	-0.524813	-1.78171	0.0200684
YAO_TEMPORAL_RESPONSE_TO_PROGESTERONE_CLUSTER_10	49	-0.459144	-1.7808	0.0202325
REACTOME_CELLULAR_RESPONSES_TO_EXTERNAL_STIMULI	335	-0.345321	-1.77989	0.0203855
BILANGES_RAPAMYCIN_SENSITIVE_VIA_TSC1_AND_TSC2	57	-0.452481	-1.77744	0.0208549
PID_PLK1_PATHWAY	22	-0.560997	-1.77569	0.0212157
YAO_TEMPORAL_RESPONSE_TO_PROGESTERONE_CLUSTER_14	107	-0.393808	-1.7743	0.0214873
REACTOME_SNRNP_ASSEMBLY	42	-0.475123	-1.77317	0.0216802
BROWNE_HCMV_INFECTION_18HR_UP	63	-0.433957	-1.77293	0.0216572
REACTOME_CONDENSATION_OF_PROPHASE_CHROMOSOMES	6	-0.836806	-1.77222	0.0217366
YU_MYC_TARGETS_UP	24	-0.553665	-1.77218	0.0216779
PARK_HSC_AND_MULTIPOTENT_PROGENITORS	24	-0.539459	-1.77172	0.0217262
REACTOME_HATS_ACETYLATE_HISTONES	33	-0.501802	-1.77067	0.0219923
YAO_TEMPORAL_RESPONSE_TO_PROGESTERONE_CLUSTER_17	133	-0.380219	-1.77061	0.0219402
REACTOME_DEADENYLATION_OF_MRNA	17	-0.593623	-1.77002	0.0220533
TAKAO_RESPONSE_TO_UVB_RADIATION_UP	56	-0.444686	-1.7677	0.0225405
BIOCARTA_RANMS_PATHWAY	8	-0.747091	-1.76485	0.0231676
WP_TCA_CYCLE_AND_DEFICIENCY_OF_PYRUVATE_DEHYDROGENASE_COMPLEX_PDHC	16	-0.598068	-1.76474	0.0231293
RODRIGUES_THYROID_CARCINOMA_ANAPLASTIC_UP	361	-0.335513	-1.76445	0.0231452
HOLLERN_EMT_BREAST_TUMOR_DN	59	-0.437301	-1.76399	0.0231977
REACTOME_TELOMERE_MAINTENANCE	40	-0.47799	-1.76338	0.0232961
REACTOME_REGULATION_OF_TP53_ACTIVITY_THROUGH_ACETYLATION	21	-0.555378	-1.76257	0.0234305
REACTOME_RECOGNITION_OF_DNA_DAMAGE_BY_PCNA_CONTAINING_REPLICATION_COMPLEX	20	-0.561692	-1.76181	0.0235644
REACTOME_DEPOSITION_OF_NEW_CENPA_CONTAINING_NUCLEOSOMES_AT_THE_CENTROMERE	7	-0.761716	-1.76179	0.0235026
SESTO_RESPONSE_TO_UV_C1	42	-0.474351	-1.7605	0.0237266
REACTOME_DNA_DAMAGE_BYPASS	28	-0.512437	-1.75975	0.0238241
HAHTOLA_MYCOSIS_FUNGOIDES_CD4_DN	74	-0.419695	-1.75959	0.0238054
LIU_NASOPHARYNGEAL_CARCINOMA	35	-0.496299	-1.75959	0.0237391
MOHANKUMAR_HOXA1_TARGETS_UP	223	-0.355828	-1.75957	0.0236777
REACTOME_RESOLUTION_OF_ABASIC_SITES_AP_SITES	26	-0.527134	-1.75872	0.0238692
MEINHOLD_OVARIAN_CANCER_LOW_GRADE_DN	13	-0.626238	-1.75834	0.0239245
HOSHIDA_LIVER_CANCER_SUBCLASS_S2	76	-0.416638	-1.75695	0.024242
LIANG_SILENCED_BY_METHYLATION_DN	4	-0.931047	-1.75506	0.0246731
WANG_RESPONSE_TO_GSK3_INHIBITOR_SB216763_DN	151	-0.372284	-1.75466	0.0247366
MILI_PSEUDOPODIA_HAPTOTAXIS_UP	298	-0.341236	-1.75378	0.0249204
REACTOME_RESOLUTION_OF_AP_SITES_VIA_THE_MULTIPLE_NUCLEOTIDE_PATCH_REPLACEMENT_PATHWAY	19	-0.577261	-1.75228	0.0252698
REACTOME_MITOCHONDRIAL_FATTY_ACID_BETA_OXIDATION_OF_SATURATED_FATTY_ACIDS	8	-0.73236	-1.75202	0.0252715
MOOTHA_FFA_OXYDATION	19	-0.574888	-1.75109	0.0254651
DUTERTRE_ESTRADIOL_RESPONSE_6HR_UP	88	-0.407564	-1.75063	0.0255389
WP_PREIMPLANTATION_EMBRYO	9	-0.713649	-1.75053	0.025492
NAKAMURA_CANCER_MICROENVIRONMENT_DN	23	-0.55702	-1.74805	0.0261564
KEGG_BASE_EXCISION_REPAIR	19	-0.567154	-1.74727	0.0263219
WP_G1_TO_S_CELL_CYCLE_CONTROL	26	-0.525359	-1.74681	0.0264103
REACTOME_TRANSCRIPTION_COUPLED_NUCLEOTIDE_EXCISION_REPAIR_TC_NER	56	-0.434911	-1.74388	0.0271227
REICHERT_MITOSIS_LIN9_TARGETS	13	-0.648668	-1.74381	0.0270743
REACTOME_HIV_INFECTION	174	-0.362172	-1.7438	0.027009
STEIN_ESRRA_TARGETS	262	-0.349069	-1.74274	0.0272844
REACTOME_ESTABLISHMENT_OF_SISTER_CHROMATID_COHESION	8	-0.724776	-1.74114	0.0277057
SAKAI_TUMOR_INFILTRATING_MONOCYTES_DN	53	-0.444729	-1.74102	0.0276776
REACTOME_G2_M_CHECKPOINTS	86	-0.40492	-1.74024	0.0278444
SARRIO_EPITHELIAL_MESENCHYMAL_TRANSITION_UP	68	-0.42215	-1.73844	0.028309
SAKAI_CHRONIC_HEPATITIS_VS_LIVER_CANCER_UP	54	-0.441834	-1.73766	0.0284715
PID_MYC_PATHWAY	13	-0.63736	-1.73708	0.02855
REACTOME_FORMATION_OF_THE_EARLY_ELONGATION_COMPLEX	27	-0.522493	-1.73577	0.0288812
KEGG_HUNTINGTONS_DISEASE	108	-0.388637	-1.73543	0.0289307
LANDIS_BREAST_CANCER_PROGRESSION_UP	17	-0.584406	-1.73267	0.0297596
IVANOVA_HEMATOPOIESIS_EARLY_PROGENITOR	198	-0.355332	-1.73252	0.0297207
WP_DNA_MISMATCH_REPAIR	17	-0.583165	-1.73091	0.0301085
FLOTHO_PEDIATRIC_ALL_THERAPY_RESPONSE_UP	36	-0.490975	-1.73057	0.0301293
OLSSON_E2F3_TARGETS_DN	15	-0.605609	-1.72948	0.0304207
ZHAN_MULTIPLE_MYELOMA_SUBGROUPS	21	-0.547409	-1.72817	0.0307416
BOYAULT_LIVER_CANCER_SUBCLASS_G23_UP	23	-0.539384	-1.72655	0.0311896
REACTOME_SIGNALING_BY_FGFR	41	-0.467865	-1.72585	0.0313683
TIEN_INTESTINE_PROBIOTICS_6HR_UP	34	-0.484205	-1.72564	0.031359
VILLANUEVA_LIVER_CANCER_KRT19_UP	58	-0.438919	-1.72334	0.0320294
SHEPARD_BMYB_TARGETS	23	-0.535868	-1.72332	0.0319508
KIM_WT1_TARGETS_12HR_DN	103	-0.387043	-1.72303	0.0319748
WP_PATHWAYS_AFFECTED_IN_ADENOID_CYSTIC_CARCINOMA	23	-0.54293	-1.7212	0.032521
ODONNELL_TARGETS_OF_MYC_AND_TFRC_DN	11	-0.654201	-1.71891	0.0331937
FARMER_BREAST_CANCER_CLUSTER_2	16	-0.589748	-1.71711	0.0337275
REACTOME_BETA_OXIDATION_OF_DECANOYL_COA_TO_OCTANOYL_COA_COA	6	-0.803807	-1.71574	0.0341294
REACTOME_TIGHT_JUNCTION_INTERACTIONS	5	-0.842905	-1.71521	0.034228
REACTOME_TRANSCRIPTIONAL_ACTIVITY_OF_SMAD2_SMAD3_SMAD4_HETEROTRIMER	17	-0.581282	-1.71513	0.0341755
MARIADASON_RESPONSE_TO_BUTYRATE_SULINDAC_4	7	-0.764737	-1.71329	0.0347009
SHEPARD_CRASH_AND_BURN_MUTANT_DN	54	-0.435917	-1.71318	0.0346535
REACTOME_TRANSLESION_SYNTHESIS_BY_Y_FAMILY_DNA_POLYMERASES_BYPASSES_LESIONS_ON_DNA_TEMPLATE	24	-0.520194	-1.71232	0.0348778
WP_REGULATION_OF_SISTER_CHROMATID_SEPARATION_AT_THE_METAPHASEANAPHASE_TRANSITION	8	-0.720436	-1.71144	0.0350877
SCHLOSSER_MYC_TARGETS_AND_SERUM_RESPONSE_UP	32	-0.488696	-1.71012	0.0355048
PID_BARD1_PATHWAY	15	-0.59785	-1.70957	0.0356168
REACTOME_MITOTIC_PROPHASE	57	-0.42967	-1.7075	0.0362622
BILANGES_RAPAMYCIN_SENSITIVE_GENES	19	-0.560364	-1.70701	0.0363797
AIGNER_ZEB1_TARGETS	17	-0.575773	-1.70541	0.0368862
JEON_SMAD6_TARGETS_DN	12	-0.652991	-1.70428	0.0372315
GARGALOVIC_RESPONSE_TO_OXIDIZED_PHOSPHOLIPIDS_TURQUOISE_DN	18	-0.565814	-1.7028	0.0376511
REACTOME_PCNA_DEPENDENT_LONG_PATCH_BASE_EXCISION_REPAIR	18	-0.569398	-1.70244	0.0376859
REACTOME_APOPTOTIC_CLEAVAGE_OF_CELL_ADHESION_PROTEINS	7	-0.752541	-1.7024	0.0376013
EPPERT_PROGENITOR	79	-0.400584	-1.7023	0.0375542
REACTOME_MITOCHONDRIAL_FATTY_ACID_BETA_OXIDATION	24	-0.518199	-1.70116	0.0379036
WP_TUMOR_SUPPRESSOR_ACTIVITY_OF_SMARCB1	17	-0.566265	-1.70088	0.0379121
REACTOME_SIGNALING_BY_FGFR2	40	-0.454566	-1.70027	0.0380616
REACTOME_METABOLISM_OF_NUCLEOTIDES	61	-0.422335	-1.69887	0.0385059
CHARAFE_BREAST_CANCER_LUMINAL_VS_MESENCHYMAL_UP	157	-0.357742	-1.69732	0.0390434
REACTOME_TERMINATION_OF_TRANSLESION_DNA_SYNTHESIS	21	-0.539267	-1.69488	0.0399094
REACTOME_ORC1_REMOVAL_FROM_CHROMATIN	56	-0.426683	-1.69354	0.0403785
PEART_HDAC_PROLIFERATION_CLUSTER_DN	36	-0.470577	-1.692	0.0409448
GALE_APL_WITH_FLT3_MUTATED_UP	35	-0.47432	-1.69045	0.0414813
REACTOME_PINK1_PRKN_MEDIATED_MITOPHAGY	14	-0.601884	-1.68977	0.0416599
REACTOME_MITOTIC_TELOPHASE_CYTOKINESIS	11	-0.642067	-1.68841	0.0420909
ZHONG_RESPONSE_TO_AZACITIDINE_AND_TSA_DN	41	-0.451844	-1.68828	0.0420423
REACTOME_NUCLEOTIDE_EXCISION_REPAIR	74	-0.400554	-1.68748	0.0422785
GAZDA_DIAMOND_BLACKFAN_ANEMIA_PROGENITOR_DN	41	-0.458022	-1.68746	0.0421919
HOLLEMAN_ASPARAGINASE_RESISTANCE_ALL_DN	14	-0.593957	-1.68565	0.0429098
KEGG_MISMATCH_REPAIR	17	-0.559323	-1.6848	0.0432029
LE_NEURONAL_DIFFERENTIATION_DN	7	-0.740086	-1.68463	0.0431598
WP_UREA_CYCLE_AND_ASSOCIATED_PATHWAYS	15	-0.579401	-1.68331	0.0435957
WP_AMINO_ACID_METABOLISM	57	-0.425799	-1.68265	0.0437943
FUNG_IL2_SIGNALING_1	5	-0.835758	-1.6811	0.0443962
DARWICHE_SKIN_TUMOR_PROMOTER_DN	67	-0.412823	-1.67924	0.0451365
KEGG_THYROID_CANCER	15	-0.596021	-1.67782	0.0456769
ANDERSEN_LIVER_CANCER_KRT19_UP	26	-0.501639	-1.67678	0.0460594
REACTOME_BETA_OXIDATION_OF_HEXANOYL_COA_TO_BUTANOYL_COA	5	-0.836642	-1.67487	0.0467946
YUAN_ZNF143_PARTNERS	18	-0.559899	-1.67392	0.0471309
WP_FLUOROPYRIMIDINE_ACTIVITY	15	-0.580584	-1.67289	0.0475007
XU_HGF_TARGETS_INDUCED_BY_AKT1_48HR_DN	8	-0.709395	-1.67265	0.0474891
CAIRO_PML_TARGETS_BOUND_BY_MYC_UP	14	-0.599885	-1.67169	0.0478384
REACTOME_ATF4_ACTIVATES_GENES_IN_RESPONSE_TO_ENDOPLASMIC_RETICULUM_STRESS	16	-0.580666	-1.67128	0.0479314
MYLLYKANGAS_AMPLIFICATION_HOT_SPOT_15	4	-0.89318	-1.67121	0.0478569
SCHAEFFER_PROSTATE_DEVELOPMENT_6HR_DN	228	-0.334594	-1.66994	0.0483929
REACTOME_SIGNALING_BY_TGF_BETA_RECEPTOR_COMPLEX	32	-0.475678	-1.66974	0.0483886
CHAUHAN_RESPONSE_TO_METHOXYESTRADIOL_UP	26	-0.502889	-1.66972	0.0482831
LY_AGING_PREMATURE_DN	13	-0.611837	-1.66838	0.0487808
BIOCARTA_KREB_PATHWAY	8	-0.700698	-1.66822	0.0487538
BIOCARTA_CPSF_PATHWAY	7	-0.740067	-1.66767	0.0488583
FLORIO_NEOCORTEX_BASAL_RADIAL_GLIA_DN	52	-0.426674	-1.66766	0.0487564
CHANDRAN_METASTASIS_TOP50_UP	22	-0.526891	-1.66584	0.0494987
REACTOME_DNA_REPLICATION	81	-0.392945	-1.66487	0.0498531
